# Supplementary material for: 3-(6-Methyl-2-pyrid­yl)-2-phen­oxy-3,4-dihydro-1,3,2-benzoxaza­phosphirine 2-oxide
Source: Acta Crystallogr Sect E Struct Rep Online. 2009 Jul 25;65(Pt 8):o2003. doi: 10.1107/S1600536809029018 (PMC2977249; doi:10.1107/S1600536809029018)
Supplement: Supplementary file 1 [file e-65-o2003-sup1.cif]

##############################################################################
###                                                                        ###
###        Electronic paper (Acta Crystallographica Section E)             ###
###                                                                        ###
##############################################################################
#                                                                            #
# This CIF contains the data in a paper accepted for publication in Acta     #
# Crystallographica Section E. It conforms to the requirements of Notes      #
# for Authors for Section E, and has been peer reviewed under the auspices   #
# of the IUCr Commission on Journals.                                        #
#                                                                            #
# Full details of the Crystallographic Information File format               #
# are given in the paper "The Crystallographic Information File (CIF):       #
# a New Standard Archive File for Crystallography" by S. R. Hall, F. H.      #
# Allen and I. D. Brown [Acta Cryst. (1991), A47, 655-685].                  #
#                                                                            #
# The current version of the core CIF dictionary is obtainable from          #
# ftp://ftp.iucr.org/pub/cif_core.dic. The current version number is 2.4.    #
#                                                                            #
# Software is freely available for graphical display of the structure(s) in  #
# this CIF.  For information consult the CIF home page http://www.iucr.org/  #
# cif/home.html                                                              #
#                                                                            #
# This file may be used for bona fide research purposes within the           #
# scientific community so long as proper attribution is given to the journal # 
# article from which it was obtained.                                        #
#                                                                            #
##############################################################################
                                             
data_global
_audit_creation_method     'WinGX routine CIF_UPDATE'
_audit_conform_dict_name     cif_core.dic
_audit_conform_dict_version     2.3
_journal_date_recd_electronic     2009-06-26
_journal_date_accepted     2009-07-22
_journal_name_full     'Acta Crystallographica, Section E'
_journal_year     2009
_journal_volume     65
_journal_issue      8
_journal_page_first     o2003
_journal_page_last     o2003
_journal_paper_category     QO
_journal_coeditor_code     JH2088
_publ_contact_author_name     'Professor Rajnikant'
_publ_contact_author_address
;
Department of Physics
University of Jammu
Jammu Tawi-180006
India
;
_publ_contact_author_email     rk_paper@rediffmail.com
_publ_contact_author_fax     '+91 191 2432051'
_publ_contact_author_phone     '+91 191 2432051'
_publ_section_title
;
3-(6-Methyl-2-pyridyl)-2-phenoxy-3,4-dihydro-1,3,2-benzoxazaphosphirine 2-oxide
;
loop_
    _publ_author_name
    _publ_author_address
    'Rajni Kant'
;
Department of Physics
University of Jammu
Jammu Tawi 180 006
India
;
    'Sabeta Kohli'
;
Department of Physics
University of Jammu
Jammu Tawi 180 006
India
;
    'Lovely Sarmal'
;
Department of Physics
University of Jammu
Jammu Tawi 180 006
India
;
    'M. Krishnaiah'
;
Department of Physics
S.V. University,
Tirupati 517 502,
India
;
    'V. H. H. Surendra Babu'
;
Department of Physics
S.V. University,
Tirupati 517 502,
India
;
data_I
_audit_creation_method     'WinGX routine CIF_UPDATE'
_chemical_name_systematic
;
3-(6-Methyl-2-pyridyl)-2-phenoxy-3,4-dihydro-1,3,2-benzoxazaphosphirine 2-oxide
;
_chemical_formula_moiety     'C19 H17 N2 O3 P'
_chemical_formula_sum     'C19 H17 N2 O3 P'
_chemical_formula_iupac     'C19 H17 N2 O3 P'
_chemical_formula_weight     352.33
_chemical_melting_point     ?
_symmetry_cell_setting     monoclinic
_symmetry_space_group_name_H-M     'P 21/c'
_symmetry_space_group_name_Hall     '-P 2ybc'
loop_
    _symmetry_equiv_pos_as_xyz
    'x, y, z'
    '-x, y+1/2, -z+1/2'
    '-x, -y, -z'
    'x, -y-1/2, z-1/2'
_cell_length_a     9.2852(7)
_cell_length_b     14.2972(11)
_cell_length_c     13.3446(8)
_cell_angle_alpha     90
_cell_angle_beta     104.545(7)
_cell_angle_gamma     90
_cell_volume     1714.8(2)
_cell_formula_units_Z     4
_cell_measurement_reflns_used     4064
_cell_measurement_theta_min     3.2
_cell_measurement_theta_max     30.1
_cell_measurement_temperature     293(2)
_exptl_crystal_description     rectangular
_exptl_crystal_colour     colourless
_exptl_crystal_size_max     0.30
_exptl_crystal_size_mid     0.24
_exptl_crystal_size_min     0.18
_exptl_crystal_density_diffrn     1.365
_exptl_crystal_density_method     'not measured'
_exptl_crystal_F_000     736
_exptl_absorpt_coefficient_mu     0.181
_exptl_absorpt_correction_type     none
_exptl_absorpt_correction_T_min     ?
_exptl_absorpt_correction_T_max     ?
_diffrn_radiation_type     MoK\a
_diffrn_radiation_wavelength     0.71073
_diffrn_measurement_device_type     'Oxford Diffraction Xcalibur'
_diffrn_measurement_device     'x-ray diffractometer with CCD camera'
_diffrn_measurement_method     \w-2\q
_diffrn_detector_area_resol_mean     ?
_diffrn_reflns_number     14565
_diffrn_reflns_av_R_equivalents     0.0173
_diffrn_reflns_theta_min     3.15
_diffrn_reflns_theta_max     30.09
_diffrn_reflns_theta_full     25
_diffrn_measured_fraction_theta_max     0.977
_diffrn_measured_fraction_theta_full     0.99
_diffrn_reflns_limit_h_min     -13
_diffrn_reflns_limit_h_max     13
_diffrn_reflns_limit_k_min     -19
_diffrn_reflns_limit_k_max     20
_diffrn_reflns_limit_l_min     -18
_diffrn_reflns_limit_l_max     18
_diffrn_standards_number     0
_diffrn_standards_interval_count     .
_diffrn_standards_interval_time     .
_diffrn_standards_decay_%     .
_reflns_number_total     4922
_reflns_number_gt     4064
_reflns_threshold_expression     I>2\s(I)
_refine_ls_structure_factor_coef     Fsqd
_refine_ls_matrix_type     full
_refine_ls_R_factor_gt     0.0554
_refine_ls_wR_factor_ref     0.1487
_refine_ls_goodness_of_fit_ref     1.083
_refine_ls_restrained_S_all     1.083
_refine_ls_number_reflns     4922
_refine_ls_number_parameters     227
_refine_ls_number_restraints     0
_refine_ls_number_constraints     0
_refine_ls_hydrogen_treatment     constr
_refine_ls_weighting_scheme     calc
_refine_ls_weighting_details
         'calc w=1/[\s^2^(Fo^2^)+(0.0646P)^2^+0.9398P] where P=(Fo^2^+2Fc^2^)/3'
_refine_ls_shift/su_max     0
_refine_diff_density_max     0.53
_refine_diff_density_min     -0.35
_refine_ls_extinction_method     none
_refine_ls_extinction_coef     ?
_refine_ls_extinction_expression     ?
_refine_ls_abs_structure_details     ?
loop_
    _atom_type_symbol
    _atom_type_description
    _atom_type_scat_dispersion_real
    _atom_type_scat_dispersion_imag
    _atom_type_scat_source
    C C 0.003 0.002 'International Tables Vol C Tables 4.2.6.8 and 6.1.1.4'
    H H 0 0 'International Tables Vol C Tables 4.2.6.8 and 6.1.1.4'
    N N 0.006 0.003 'International Tables Vol C Tables 4.2.6.8 and 6.1.1.4'
    O O 0.011 0.006 'International Tables Vol C Tables 4.2.6.8 and 6.1.1.4'
    P P 0.102 0.094 'International Tables Vol C Tables 4.2.6.8 and 6.1.1.4'
_computing_data_collection     'CrysAlis Pro (Oxford Diffraction, 2007)'
_computing_cell_refinement     'CrysAlis Pro (Oxford Diffraction, 2007)'
_computing_data_reduction     'CrysAlis RED (Oxford Diffraction, 2007)'
_computing_structure_solution     'SHELXS86 (Sheldrick, 2008)'
_computing_structure_refinement     'SHELXL97 (Sheldrick, 2008)'
_computing_molecular_graphics     'ORTEP-3 for Windows (Farrugia, 1997)'
_computing_publication_material     'WinGX (Farrugia, 1999)'
loop_
    _atom_site_type_symbol
    _atom_site_label
    _atom_site_fract_x
    _atom_site_fract_y
    _atom_site_fract_z
    _atom_site_U_iso_or_equiv
    _atom_site_adp_type
    _atom_site_calc_flag
    _atom_site_refinement_flags
    _atom_site_occupancy
    _atom_site_disorder_assembly
    _atom_site_disorder_group
    O O3 0.05137(15) 0.29221(11) 0.30611(10) 0.0431(3) Uani d . 1 . .
    P P1 0.15450(5) 0.32614(3) 0.24817(3) 0.03212(13) Uani d . 1 . .
    O O2 0.29805(14) 0.26052(10) 0.27286(10) 0.0408(3) Uani d . 1 . .
    N N2 0.10589(16) 0.32584(11) 0.11909(11) 0.0342(3) Uani d . 1 . .
    N N1 -0.08432(16) 0.42593(11) 0.12856(11) 0.0366(3) Uani d . 1 . .
    O O1 0.22025(15) 0.42756(10) 0.27690(10) 0.0409(3) Uani d . 1 . .
    C C4 -0.0855(2) 0.36620(14) -0.04067(13) 0.0391(4) Uani d . 1 . .
    H H4 -0.0437 0.3271 -0.0814 0.047 Uiso calc R 1 . .
    C C13 0.40587(19) 0.26785(13) 0.21602(14) 0.0358(4) Uani d . 1 . .
    C C5 -0.02466(18) 0.37381(12) 0.06657(13) 0.0320(3) Uani d . 1 . .
    C C8 0.35786(19) 0.27514(13) 0.10910(14) 0.0363(4) Uani d . 1 . .
    C C3 -0.2102(2) 0.41944(15) -0.08287(15) 0.0450(4) Uani d . 1 . .
    H H3 -0.2522 0.4182 -0.1539 0.054 Uiso calc R 1 . .
    C C2 -0.2726(2) 0.47435(15) -0.02010(17) 0.0471(5) Uani d . 1 . .
    H H2 -0.3565 0.5103 -0.0482 0.057 Uiso calc R 1 . .
    C C9 0.4650(2) 0.27788(16) 0.05260(15) 0.0439(4) Uani d . 1 . .
    H H9 0.436 0.2836 -0.0191 0.053 Uiso calc R 1 . .
    C C1 -0.2078(2) 0.47521(14) 0.08637(16) 0.0414(4) Uani d . 1 . .
    C C11 0.6595(2) 0.26582(18) 0.21010(19) 0.0546(5) Uani d . 1 . .
    H H11 0.7603 0.2627 0.2432 0.065 Uiso calc R 1 . .
    C C14 0.2129(2) 0.47435(14) 0.36794(15) 0.0417(4) Uani d . 1 . .
    C C7 0.1947(2) 0.27754(18) 0.05690(16) 0.0496(5) Uani d . 1 . .
    H H7A 0.1803 0.309 -0.0093 0.06 Uiso calc R 1 . .
    H H7B 0.1586 0.2139 0.0436 0.06 Uiso calc R 1 . .
    C C10 0.6146(2) 0.27217(16) 0.10275(18) 0.0482(5) Uani d . 1 . .
    H H10 0.6856 0.2726 0.0644 0.058 Uiso calc R 1 . .
    C C12 0.5546(2) 0.26421(17) 0.26780(16) 0.0499(5) Uani d . 1 . .
    H H12 0.5836 0.2608 0.3397 0.06 Uiso calc R 1 . .
    C C19 0.1181(3) 0.5491(2) 0.3572(3) 0.0860(10) Uani d . 1 . .
    H H19 0.0597 0.5665 0.2926 0.103 Uiso calc R 1 . .
    C C6 -0.2732(3) 0.5295(2) 0.1604(2) 0.0663(7) Uani d . 1 . .
    H H6A -0.2875 0.4887 0.2143 0.099 Uiso calc R 1 . .
    H H6B -0.3673 0.5554 0.1241 0.099 Uiso calc R 1 . .
    H H6C -0.2068 0.5792 0.1904 0.099 Uiso calc R 1 . .
    C C16 0.2972(7) 0.5017(3) 0.5483(3) 0.1263(18) Uani d . 1 . .
    H H16 0.3597 0.4863 0.6122 0.152 Uiso calc R 1 . .
    C C18 0.1120(5) 0.5980(3) 0.4456(5) 0.136(2) Uani d . 1 . .
    H H18 0.0477 0.6486 0.4405 0.163 Uiso calc R 1 . .
    C C17 0.2005(7) 0.5726(4) 0.5416(4) 0.131(2) Uani d . 1 . .
    H H17 0.1929 0.6044 0.6008 0.157 Uiso calc R 1 . .
    C C15 0.3051(4) 0.4509(2) 0.4605(2) 0.0841(10) Uani d . 1 . .
    H H15 0.3724 0.4019 0.4653 0.101 Uiso calc R 1 . .
loop_
    _atom_site_aniso_label
    _atom_site_aniso_U_11
    _atom_site_aniso_U_22
    _atom_site_aniso_U_33
    _atom_site_aniso_U_12
    _atom_site_aniso_U_13
    _atom_site_aniso_U_23
    O3 0.0409(7) 0.0518(8) 0.0405(7) -0.0031(6) 0.0173(5) 0.0077(6)
    P1 0.0333(2) 0.0364(2) 0.0278(2) -0.00139(17) 0.00979(15) 0.00310(16)
    O2 0.0383(6) 0.0486(8) 0.0376(6) 0.0065(6) 0.0135(5) 0.0127(6)
    N2 0.0328(7) 0.0418(8) 0.0282(6) 0.0032(6) 0.0079(5) -0.0012(6)
    N1 0.0345(7) 0.0399(8) 0.0352(7) 0.0003(6) 0.0083(6) -0.0003(6)
    O1 0.0492(7) 0.0427(7) 0.0329(6) -0.0091(6) 0.0145(5) -0.0034(5)
    C4 0.0400(9) 0.0458(10) 0.0310(8) -0.0047(8) 0.0080(7) 0.0007(7)
    C13 0.0346(8) 0.0349(8) 0.0392(8) 0.0019(7) 0.0117(7) 0.0049(7)
    C5 0.0308(7) 0.0337(8) 0.0314(7) -0.0042(6) 0.0078(6) 0.0019(6)
    C8 0.0342(8) 0.0379(9) 0.0377(8) 0.0003(7) 0.0107(7) -0.0025(7)
    C3 0.0459(10) 0.0507(11) 0.0339(9) -0.0058(8) 0.0018(7) 0.0082(8)
    C2 0.0395(10) 0.0432(10) 0.0534(11) 0.0020(8) 0.0017(8) 0.0109(9)
    C9 0.0438(10) 0.0511(11) 0.0397(9) 0.0029(8) 0.0160(8) -0.0003(8)
    C1 0.0385(9) 0.0375(9) 0.0475(10) 0.0004(7) 0.0096(7) 0.0000(8)
    C11 0.0326(9) 0.0686(15) 0.0609(13) 0.0015(9) 0.0089(9) 0.0047(11)
    C14 0.0473(10) 0.0404(10) 0.0404(9) -0.0088(8) 0.0165(8) -0.0073(8)
    C7 0.0351(9) 0.0737(15) 0.0393(9) 0.0042(9) 0.0081(7) -0.0191(10)
    C10 0.0389(9) 0.0512(12) 0.0597(12) -0.0003(8) 0.0221(9) 0.0022(10)
    C12 0.0397(10) 0.0657(14) 0.0419(10) 0.0061(9) 0.0055(8) 0.0082(9)
    C19 0.0632(16) 0.077(2) 0.114(3) 0.0136(15) 0.0152(16) -0.0319(19)
    C6 0.0618(14) 0.0702(17) 0.0664(15) 0.0237(13) 0.0150(12) -0.0107(13)
    C16 0.220(5) 0.113(3) 0.0428(15) -0.033(4) 0.028(2) -0.0242(19)
    C18 0.104(3) 0.113(3) 0.209(6) -0.006(3) 0.075(4) -0.095(4)
    C17 0.190(5) 0.115(3) 0.124(4) -0.075(4) 0.104(4) -0.083(3)
    C15 0.129(3) 0.0735(18) 0.0397(12) 0.0134(18) 0.0022(14) -0.0051(12)
_geom_special_details
;
All e.s.d.'s (except the e.s.d. in the dihedral angle between two l.s. planes)
are estimated using the full covariance matrix. The cell e.s.d.'s are taken
into account individually in the estimation of e.s.d.'s in distances, angles
and torsion angles; correlations between e.s.d.'s in cell parameters are only
used when they are defined by crystal symmetry. An approximate (isotropic)
treatment of cell e.s.d.'s is used for estimating e.s.d.'s involving l.s.
planes.
;
loop_
    _geom_bond_atom_site_label_1
    _geom_bond_atom_site_label_2
    _geom_bond_site_symmetry_2
    _geom_bond_distance
    _geom_bond_publ_flag
    O3 P1 . 1.4567(13) ?
    P1 O1 . 1.5825(14) ?
    P1 O2 . 1.5953(14) ?
    P1 N2 . 1.6675(14) ?
    O2 C13 . 1.404(2) ?
    N2 C5 . 1.416(2) ?
    N2 C7 . 1.479(2) ?
    N1 C5 . 1.333(2) ?
    N1 C1 . 1.343(2) ?
    O1 C14 . 1.404(2) ?
    C4 C3 . 1.382(3) ?
    C4 C5 . 1.405(2) ?
    C4 H4 . 0.93 ?
    C13 C12 . 1.381(3) ?
    C13 C8 . 1.388(2) ?
    C8 C9 . 1.391(2) ?
    C8 C7 . 1.501(3) ?
    C3 C2 . 1.377(3) ?
    C3 H3 . 0.93 ?
    C2 C1 . 1.397(3) ?
    C2 H2 . 0.93 ?
    C9 C10 . 1.385(3) ?
    C9 H9 . 0.93 ?
    C1 C6 . 1.500(3) ?
    C11 C12 . 1.385(3) ?
    C11 C10 . 1.391(3) ?
    C11 H11 . 0.93 ?
    C14 C15 . 1.356(3) ?
    C14 C19 . 1.369(4) ?
    C7 H7A . 0.97 ?
    C7 H7B . 0.97 ?
    C10 H10 . 0.93 ?
    C12 H12 . 0.93 ?
    C19 C18 . 1.385(5) ?
    C19 H19 . 0.93 ?
    C6 H6A . 0.96 ?
    C6 H6B . 0.96 ?
    C6 H6C . 0.96 ?
    C16 C17 . 1.342(7) ?
    C16 C15 . 1.396(5) ?
    C16 H16 . 0.93 ?
    C18 C17 . 1.384(8) ?
    C18 H18 . 0.93 ?
    C17 H17 . 0.93 ?
    C15 H15 . 0.93 ?
loop_
    _geom_angle_atom_site_label_1
    _geom_angle_atom_site_label_2
    _geom_angle_atom_site_label_3
    _geom_angle_site_symmetry_1
    _geom_angle_site_symmetry_3
    _geom_angle
    _geom_angle_publ_flag
    O3 P1 O1 . . 116.20(8) ?
    O3 P1 O2 . . 108.72(8) ?
    O1 P1 O2 . . 103.73(8) ?
    O3 P1 N2 . . 120.26(8) ?
    O1 P1 N2 . . 103.92(7) ?
    O2 P1 N2 . . 101.96(7) ?
    C13 O2 P1 . . 121.11(11) ?
    C5 N2 C7 . . 118.48(14) ?
    C5 N2 P1 . . 119.09(12) ?
    C7 N2 P1 . . 122.43(12) ?
    C5 N1 C1 . . 118.50(15) ?
    C14 O1 P1 . . 123.14(12) ?
    C3 C4 C5 . . 117.00(18) ?
    C3 C4 H4 . . 121.5 ?
    C5 C4 H4 . . 121.5 ?
    C12 C13 C8 . . 122.67(17) ?
    C12 C13 O2 . . 119.08(16) ?
    C8 C13 O2 . . 118.21(15) ?
    N1 C5 C4 . . 123.51(16) ?
    N1 C5 N2 . . 113.65(14) ?
    C4 C5 N2 . . 122.83(16) ?
    C13 C8 C9 . . 118.07(16) ?
    C13 C8 C7 . . 120.34(16) ?
    C9 C8 C7 . . 121.58(17) ?
    C2 C3 C4 . . 120.22(18) ?
    C2 C3 H3 . . 119.9 ?
    C4 C3 H3 . . 119.9 ?
    C3 C2 C1 . . 118.98(18) ?
    C3 C2 H2 . . 120.5 ?
    C1 C2 H2 . . 120.5 ?
    C10 C9 C8 . . 120.23(18) ?
    C10 C9 H9 . . 119.9 ?
    C8 C9 H9 . . 119.9 ?
    N1 C1 C2 . . 121.71(18) ?
    N1 C1 C6 . . 116.08(18) ?
    C2 C1 C6 . . 122.20(19) ?
    C12 C11 C10 . . 120.19(18) ?
    C12 C11 H11 . . 119.9 ?
    C10 C11 H11 . . 119.9 ?
    C15 C14 C19 . . 122.0(3) ?
    C15 C14 O1 . . 120.9(2) ?
    C19 C14 O1 . . 116.8(2) ?
    N2 C7 C8 . . 112.96(15) ?
    N2 C7 H7A . . 109 ?
    C8 C7 H7A . . 109 ?
    N2 C7 H7B . . 109 ?
    C8 C7 H7B . . 109 ?
    H7A C7 H7B . . 107.8 ?
    C9 C10 C11 . . 120.42(18) ?
    C9 C10 H10 . . 119.8 ?
    C11 C10 H10 . . 119.8 ?
    C13 C12 C11 . . 118.40(19) ?
    C13 C12 H12 . . 120.8 ?
    C11 C12 H12 . . 120.8 ?
    C14 C19 C18 . . 117.9(4) ?
    C14 C19 H19 . . 121 ?
    C18 C19 H19 . . 121 ?
    C1 C6 H6A . . 109.5 ?
    C1 C6 H6B . . 109.5 ?
    H6A C6 H6B . . 109.5 ?
    C1 C6 H6C . . 109.5 ?
    H6A C6 H6C . . 109.5 ?
    H6B C6 H6C . . 109.5 ?
    C17 C16 C15 . . 120.8(4) ?
    C17 C16 H16 . . 119.6 ?
    C15 C16 H16 . . 119.6 ?
    C17 C18 C19 . . 120.9(4) ?
    C17 C18 H18 . . 119.5 ?
    C19 C18 H18 . . 119.5 ?
    C16 C17 C18 . . 119.4(3) ?
    C16 C17 H17 . . 120.3 ?
    C18 C17 H17 . . 120.3 ?
    C14 C15 C16 . . 118.8(4) ?
    C14 C15 H15 . . 120.6 ?
    C16 C15 H15 . . 120.6 ?
loop_
    _geom_hbond_atom_site_label_D
    _geom_hbond_atom_site_label_H
    _geom_hbond_atom_site_label_A
    _geom_hbond_site_symmetry_A
    _geom_hbond_distance_DH
    _geom_hbond_distance_HA
    _geom_hbond_distance_DA
    _geom_hbond_angle_DHA
    C4 H4 O3 4_565 0.93 2.57 3.497(3) 174
    C9 H9 O2 4_565 0.93 2.82 3.706(2) 159
    C7 H7A O3 4_565 0.97 2.85 3.425(2) 119
    C3 H3 O1 3_565 0.93 2.81 3.373(3) 120
    C11 H11 O3 1_655 0.93 2.66 3.561(2) 165
    C6 H6C O2 2 0.96 2.81 3.443(3) 124
    C18 H18 N2 2 0.93 2.92 3.818(5) 163
    C10 H10 Cg2 1_655 0.93 2.78 3.437(2) 128
