# Supplementary material for: 3-(6-Methyl-2-pyrid­yl)-2-phen­oxy-3,4-dihydro-1,3,2-benzoxaza­phosphirine 2-oxide
Source: Acta Crystallogr Sect E Struct Rep Online. 2009 Jul 25;65(Pt 8):o2003. doi: 10.1107/S1600536809029018 (PMC2977249; doi:10.1107/S1600536809029018)
Supplement: Supplementary file 2 [file e-65-o2003-Isup2.hkl]

#
# h,k,l, Fc-squared, Fo-squared, sigma(Fo-squared) and status flag
#
data_I
_shelx_title ' RKKRISHNA-1 in P2(1)/c'
_shelx_refln_list_code          4
_shelx_F_calc_maximum      130.83
_exptl_crystal_F_000       735.88
_reflns_d_resolution_high  0.7087
 
loop_
 _symmetry_equiv_pos_as_xyz
 'x, y, z'
 '-x, y+1/2, -z+1/2'
 '-x, -y, -z'
 'x, -y-1/2, z-1/2'
 
_cell_length_a     9.2852
_cell_length_b    14.2972
_cell_length_c    13.3446
_cell_angle_alpha  90.000
_cell_angle_beta  104.545
_cell_angle_gamma  90.000
 
_shelx_F_squared_multiplier     1.000
 
loop_
 _refln_index_h
 _refln_index_k
 _refln_index_l
 _refln_F_squared_calc
 _refln_F_squared_meas
 _refln_F_squared_sigma
 _refln_observed_status
   2   0   0    13466.71    12629.33     63.90 o
   3   0   0      763.30      676.04      2.26 o
   4   0   0      535.58      605.21      3.77 o
   5   0   0        0.28        0.49      0.46 o
   6   0   0       33.50       53.96      0.90 o
   7   0   0       31.11       36.54      1.49 o
   8   0   0       86.96       73.61      2.56 o
   9   0   0        0.70        0.73      7.77 o
  10   0   0        0.13       -0.39      1.50 o
  11   0   0        7.77       13.46      3.96 o
  12   0   0       11.31       14.24      4.34 o
   2   1   0      778.83      869.85      3.64 o
   3   1   0      134.44      116.06      0.69 o
   4   1   0      404.11      368.82      2.08 o
   5   1   0      372.67      437.27      1.44 o
   6   1   0      139.50      169.84      1.17 o
   7   1   0      249.73      232.92      1.44 o
   8   1   0      383.76      391.86      4.16 o
   9   1   0       11.88       14.59      1.92 o
  10   1   0       28.31       28.35      2.19 o
  11   1   0        3.06        1.99      1.48 o
  12   1   0       48.22       51.96      3.84 o
   1   2   0     4668.54     4886.55     22.74 o
   2   2   0    12530.62    12821.72    173.26 o
   3   2   0      311.96      364.30      2.36 o
   4   2   0     3690.89     4081.25     15.14 o
   5   2   0       19.03       16.58      0.59 o
   6   2   0      687.15      682.24      4.24 o
   7   2   0      234.07      268.89      3.17 o
   8   2   0       66.78       64.28      1.68 o
   9   2   0      117.82      123.13      2.18 o
  10   2   0      133.15      140.84      3.04 o
  11   2   0        0.05       -0.50      0.78 o
  12   2   0        2.72        3.32      8.70 o
   1   3   0     5941.14     6118.14     33.77 o
   2   3   0     9414.69     9484.74     46.31 o
   3   3   0     2482.98     2727.14     18.50 o
   4   3   0      555.53      663.09      3.30 o
   5   3   0      101.01      105.75      0.86 o
   6   3   0       14.69       11.97      0.82 o
   7   3   0       38.82       36.83      1.26 o
   8   3   0       24.37       22.29      1.42 o
   9   3   0       70.94       71.14      1.94 o
  10   3   0       34.85       40.89      2.29 o
  11   3   0       39.29       41.10      2.56 o
  12   3   0        1.90       -0.24      0.93 o
   0   4   0    17115.20    18813.79     68.55 o
   1   4   0    15634.88    15355.70    238.11 o
   2   4   0     3809.54     3842.22     22.95 o
   3   4   0     1957.60     2040.15     12.16 o
   4   4   0      226.21      207.77      2.10 o
   5   4   0       21.37       34.98      1.04 o
   6   4   0        5.58       11.78      0.99 o
   7   4   0        5.22        9.41      1.06 o
   8   4   0       96.41       80.96      1.64 o
   9   4   0        2.26        2.09      1.09 o
  10   4   0        6.67       10.00      2.00 o
  11   4   0        5.44        6.73      2.27 o
  12   4   0       48.49       52.24      3.74 o
   1   5   0       25.32       15.14      1.32 o
   2   5   0     2678.29     2787.48     20.42 o
   3   5   0      884.88      964.62      3.45 o
   4   5   0      544.79      556.13      5.12 o
   5   5   0      946.95      941.72      6.88 o
   6   5   0      287.90      287.02      2.42 o
   7   5   0       39.25       37.99      1.31 o
   8   5   0        2.39        0.92      0.68 o
   9   5   0       57.61       54.75      1.73 o
  10   5   0        1.66        4.37      1.85 o
  11   5   0       72.24       68.04      4.37 o
  12   5   0        0.67        3.50      1.80 o
   0   6   0     2708.12     2902.22      8.49 o
   1   6   0     2251.34     2417.40     13.36 o
   2   6   0        0.67        3.16      1.76 o
   3   6   0      612.12      615.88      2.52 o
   4   6   0      140.72      139.72      1.76 o
   5   6   0       95.18       99.06      1.73 o
   6   6   0      340.32      325.54      3.92 o
   7   6   0      472.98      463.29      4.90 o
   8   6   0       60.22       63.67      1.77 o
   9   6   0      127.15      126.21      2.71 o
  10   6   0       66.38       66.41      3.20 o
  11   6   0        1.71        5.95      3.35 o
  12   6   0       13.28       29.64      5.11 o
   1   7   0     1343.97     1311.76      6.23 o
   2   7   0     2087.68     2116.21     22.16 o
   3   7   0      871.94      915.14      3.24 o
   4   7   0      106.61      105.68      3.56 o
   5   7   0      381.37      355.47      1.70 o
   6   7   0       11.80       11.45      1.84 o
   7   7   0       64.64       61.06      1.89 o
   8   7   0       29.08       33.45      1.71 o
   9   7   0      104.04      104.24      2.80 o
  10   7   0        1.90        0.65      1.86 o
  11   7   0       50.49       53.69      3.57 o
   0   8   0      154.31      123.93      2.91 o
   1   8   0     2232.42     2243.45     19.61 o
   2   8   0      178.18      171.77      3.62 o
   3   8   0     2187.44     2141.04      5.11 o
   4   8   0      174.47      157.48      2.51 o
   6   8   0        7.58        6.61      3.92 o
   7   8   0        1.88        3.14      2.09 o
   8   8   0       13.03       13.39      1.67 o
   9   8   0        5.19        6.81      2.23 o
  10   8   0       37.35       37.31      2.68 o
  11   8   0       13.20       18.45      3.94 o
   1   9   0       64.46       55.36      8.66 o
   2   9   0      296.49      267.16      6.22 o
   3   9   0      159.33      158.17      2.21 o
   4   9   0       10.74        7.55      1.70 o
   5   9   0        7.44        7.94      1.37 o
   6   9   0       14.90        8.10      2.00 o
   7   9   0       24.92       24.17      2.27 o
   8   9   0        4.08        0.28      1.37 o
   9   9   0       73.70       72.65      2.69 o
  10   9   0        1.48        2.75      2.28 o
  11   9   0        7.66        8.24      3.65 o
   0  10   0      246.44      249.57      4.09 o
   1  10   0      106.37      114.81      2.38 o
   2  10   0       92.18       86.32      4.04 o
   3  10   0       14.22        8.26      2.53 o
   4  10   0       11.98       10.66      2.32 o
   5  10   0       34.75       28.43      1.53 o
   6  10   0        4.88        4.32      2.13 o
   7  10   0       36.67       36.16      2.45 o
   8  10   0        3.97        0.74      3.04 o
   9  10   0        5.50        1.24      1.40 o
  10  10   0        3.47        6.23      4.29 o
   1  11   0      158.39      156.50      2.80 o
   2  11   0       33.80       33.73      2.45 o
   3  11   0      117.29       93.97      4.72 o
   4  11   0       36.06       37.07      2.35 o
   5  11   0       84.26       85.60      1.93 o
   6  11   0       59.36       57.59      2.88 o
   7  11   0        4.04        6.78      2.31 o
   8  11   0      103.44       98.89      3.42 o
   9  11   0        5.70        6.68      2.55 o
  10  11   0        4.14        1.42      5.37 o
   0  12   0      214.68      179.50      4.27 o
   1  12   0        8.60       15.42      6.85 o
   2  12   0      278.37      255.43      8.46 o
   3  12   0      442.64      408.93      3.75 o
   4  12   0      225.59      225.92      2.65 o
   5  12   0        1.77        3.01      1.07 o
   6  12   0       37.99       39.50      2.74 o
   7  12   0       54.16       59.59      3.26 o
   8  12   0        0.09        4.42      2.72 o
   9  12   0        0.86        7.32      4.54 o
  10  12   0        1.05        4.37      5.06 o
   1  13   0      119.85      121.38      2.77 o
   2  13   0      373.08      342.62     16.45 o
   3  13   0       88.67       93.34      2.61 o
   4  13   0        0.95        0.82      2.29 o
   5  13   0      189.07      198.32      3.48 o
   6  13   0       95.49      103.22      3.12 o
   7  13   0        4.31        6.87      2.37 o
   8  13   0       77.12       92.21      7.63 o
   9  13   0        2.73        5.83      3.59 o
   0  14   0       27.09       38.15      2.91 o
   1  14   0       14.45       19.21      6.50 o
   2  14   0      119.05      123.07      6.73 o
   3  14   0      100.21       98.08      4.11 o
   4  14   0       46.35       50.84      2.84 o
   5  14   0       17.83       15.31      2.48 o
   6  14   0       56.84       63.14      3.15 o
   7  14   0      210.80      242.41      5.66 o
   8  14   0        9.76       16.52      3.11 o
   9  14   0       13.96       12.03      3.60 o
   1  15   0       76.23       76.50      5.48 o
   2  15   0       71.16       60.81      2.91 o
   3  15   0        6.00        5.55      3.61 o
   4  15   0        5.07        6.95      2.67 o
   5  15   0       42.90       39.59      3.18 o
   6  15   0       25.40       21.06      2.90 o
   7  15   0        5.32       16.37      2.65 o
   8  15   0       13.02       27.48      4.54 o
   0  16   0       12.62       15.96      2.86 o
   1  16   0       66.44       72.40      2.85 o
   2  16   0       23.03       19.05      2.60 o
   3  16   0        0.65        0.00      0.11 o
   4  16   0        1.52        3.37      2.70 o
   5  16   0        9.25        5.78      3.73 o
   6  16   0        2.52        0.72      1.45 o
   7  16   0       11.09       21.25      4.62 o
   1  17   0       36.49       34.75      2.33 o
   2  17   0       18.59       21.97      3.14 o
   3  17   0       40.10       26.55      2.29 o
   4  17   0        1.76        0.66      1.21 o
   5  17   0        0.75        3.61      4.32 o
   6  17   0        0.07        4.82      4.06 o
   0  18   0        5.26       19.88      3.96 o
   1  18   0        7.61       13.75      6.19 o
   2  18   0       19.39       26.45      4.36 o
   3  18   0        5.71        2.12      3.44 o
   4  18   0      104.20      119.96      5.80 o
   5  18   0        0.01        9.29     11.02 o
   1  19   0       45.53       45.61      3.55 o
   2  19   0       25.81       26.57      4.60 o
   3  19   0        6.68       10.63      3.49 o
   4  19   0       35.67       43.29      5.36 o
   0  20   0      330.77      311.44      7.62 o
   1  20   0       16.10       17.76      3.03 o
 -12   1   1       17.23       20.68      3.32 o
 -11   1   1       27.04       22.25      2.90 o
 -10   1   1       70.49       63.43      2.42 o
  -9   1   1        4.62        3.25      2.11 o
  -8   1   1        2.17        3.88      1.39 o
  -7   1   1       22.62       21.67      1.22 o
  -6   1   1       81.48      103.81      1.28 o
  -5   1   1      109.30      102.83      1.19 o
  -4   1   1      128.89      118.42      0.95 o
  -3   1   1       82.02       66.75      0.78 o
  -2   1   1     5591.07     5450.71     17.51 o
   1   1   1      795.33      789.41      1.91 o
   2   1   1     1545.21     1607.27      6.86 o
   3   1   1        2.78        2.62      0.34 o
   4   1   1     1556.76     1618.75      3.62 o
   5   1   1      165.13      202.13      1.34 o
   6   1   1      193.19      178.49      1.18 o
   7   1   1       44.97       38.33      1.00 o
   8   1   1        1.05        1.72      1.04 o
   9   1   1       28.73       25.28      2.30 o
  10   1   1        0.00        3.38      2.52 o
  11   1   1       44.14       41.33      3.31 o
  12   1   1       15.73       13.89      3.85 o
 -12   2   1        4.25        3.68      2.81 o
 -11   2   1        7.24       10.16      3.34 o
 -10   2   1       54.45       60.30      2.38 o
  -9   2   1       85.26       82.96      1.96 o
  -8   2   1        1.20        0.01      0.20 o
  -7   2   1       83.67       91.69      1.46 o
  -6   2   1     1006.09     1006.64      3.52 o
  -5   2   1     1144.79     1169.72      8.69 o
  -4   2   1       65.15       57.37      1.98 o
  -3   2   1      987.43      936.68      3.94 o
  -2   2   1      298.01      199.39      1.30 o
   1   2   1      480.70      565.19      2.51 o
   2   2   1       14.65       14.27      0.66 o
   3   2   1      336.93      369.70      1.69 o
   4   2   1     1412.30     1576.67      5.77 o
   5   2   1      121.06      155.74      1.14 o
   6   2   1       36.10       41.07      0.92 o
   7   2   1        0.08        0.52      0.67 o
   8   2   1        7.61        8.29      1.56 o
   9   2   1        1.99        3.87      2.14 o
  10   2   1       51.38       63.12      3.09 o
  11   2   1       13.56       15.48      2.81 o
  12   2   1        7.36        7.34      4.60 o
 -12   3   1       24.90       26.40      3.41 o
 -11   3   1       33.52       25.71      3.32 o
 -10   3   1        7.80       12.46      1.71 o
  -9   3   1      175.64      184.93      2.41 o
  -8   3   1      420.38      405.74      5.08 o
  -7   3   1        2.20        1.92      0.87 o
  -6   3   1      111.07      112.56      1.37 o
  -5   3   1      410.61      455.69      4.06 o
  -4   3   1      245.26      294.73      2.63 o
  -3   3   1      647.38      734.16      1.35 o
  -2   3   1     5075.08     5329.19     85.00 o
   0   3   1     5179.67     5669.33     24.01 o
   1   3   1     3009.98     2894.70     26.30 o
   2   3   1     1041.22      969.52      6.49 o
   3   3   1      582.72      587.78      2.81 o
   4   3   1      380.89      445.68      1.59 o
   5   3   1      232.85      196.93      1.58 o
   6   3   1      250.73      248.34      2.01 o
   7   3   1      185.21      167.75      2.01 o
   8   3   1      223.28      233.96      2.99 o
   9   3   1        5.46        5.35      1.47 o
  10   3   1       95.22       83.20      3.06 o
  11   3   1       68.41       70.53      2.97 o
  12   3   1       21.77       26.78      4.83 o
 -12   4   1        1.40        5.22      2.30 o
 -11   4   1       33.25       34.51      2.54 o
 -10   4   1      131.46      130.26      2.39 o
  -9   4   1       65.17       63.39      2.02 o
  -8   4   1      276.01      267.50      3.69 o
  -7   4   1      574.12      566.21      2.73 o
  -6   4   1      314.18      282.38      2.03 o
  -5   4   1      356.32      426.40      2.42 o
  -4   4   1      999.99     1031.01      5.02 o
  -3   4   1       24.35       31.84      0.63 o
  -1   4   1      755.50      776.16      3.96 o
   0   4   1     9377.24     9183.25     30.23 o
   1   4   1     3472.71     3559.99     38.17 o
   2   4   1      154.00      162.67      2.66 o
   3   4   1      523.79      501.13      2.87 o
   4   4   1     2565.22     2694.32      8.06 o
   5   4   1        0.96        0.96      0.62 o
   6   4   1      448.50      411.88      1.96 o
   7   4   1      620.42      568.18      3.98 o
   8   4   1       98.64       73.99      1.97 o
   9   4   1      309.40      265.88      3.32 o
  10   4   1      146.30      132.28      3.52 o
  11   4   1        2.66        0.04      0.97 o
  12   4   1       19.31       11.38      4.23 o
 -12   5   1       29.10       38.58      3.49 o
 -11   5   1        0.04        2.44      2.61 o
 -10   5   1       13.06       13.12      1.88 o
  -9   5   1       10.13       14.76      1.41 o
  -8   5   1      419.41      406.92      2.93 o
  -7   5   1      170.65      172.89      2.29 o
  -6   5   1        0.27        0.03      0.37 o
  -5   5   1       95.52       75.85      2.82 o
  -4   5   1       16.41        1.46      0.59 o
  -3   5   1      506.19      604.96      6.20 o
  -1   5   1      176.88      206.64      2.62 o
   0   5   1     1239.59     1083.79     11.95 o
   1   5   1     1909.34     2163.46     10.42 o
   2   5   1     3403.51     3521.41     19.99 o
   3   5   1     3026.72     3322.31     59.24 o
   4   5   1      350.04      420.91      4.28 o
   5   5   1      145.27      163.32      2.63 o
   6   5   1       31.34       32.65      1.18 o
   7   5   1       53.95       46.99      1.87 o
   8   5   1       66.85       69.64      1.94 o
   9   5   1       18.68       25.84      1.86 o
  10   5   1       17.78       15.66      2.15 o
  11   5   1       51.43       49.84      3.04 o
  12   5   1        0.31        0.02      0.32 o
 -12   6   1       23.24       20.70      4.50 o
 -11   6   1       11.10       16.56      2.66 o
 -10   6   1        1.03        2.34      1.59 o
  -9   6   1       25.93       24.11      1.73 o
  -8   6   1       46.42       42.54      1.56 o
  -7   6   1      243.61      245.47      2.65 o
  -6   6   1       14.74       19.92      4.81 o
  -5   6   1       94.77       95.39      1.61 o
  -4   6   1       35.88       60.30      1.24 o
  -3   6   1      686.28      722.12      8.96 o
  -2   6   1      141.43      154.22      2.55 o
  -1   6   1       52.67       56.52      1.95 o
   0   6   1     6560.08     6897.92     36.45 o
   1   6   1       89.30      112.82      2.25 o
   2   6   1       12.99       17.10      1.37 o
   3   6   1      415.69      525.61      2.35 o
   4   6   1      201.53      184.90      2.05 o
   5   6   1      125.22      111.47      2.13 o
   6   6   1        6.43        5.62      1.18 o
   7   6   1       42.08       37.27      2.00 o
   8   6   1      159.25      144.71      2.65 o
   9   6   1       10.98        8.95      2.59 o
  10   6   1        1.35        3.54      2.74 o
  11   6   1        0.63        0.51      1.99 o
 -11   7   1       67.21       76.52      4.15 o
 -10   7   1       22.70       18.93      2.34 o
  -9   7   1        0.19        3.59      1.12 o
  -8   7   1        0.60        0.05      0.37 o
  -7   7   1       29.98       34.56      1.77 o
  -6   7   1      264.91      246.78      8.68 o
  -5   7   1      619.46      587.42      4.84 o
  -4   7   1       20.93       24.28      5.75 o
  -3   7   1      473.86      437.39      2.65 o
  -2   7   1       53.46       48.10      2.29 o
  -1   7   1       88.67       73.77      2.36 o
   0   7   1       44.10       39.65      1.40 o
   1   7   1     3068.30     3246.70     26.41 o
   2   7   1        0.04       -0.01      0.04 o
   3   7   1       85.58      110.04      2.06 o
   4   7   1       93.44       87.76      1.46 o
   5   7   1       23.07       28.26      1.90 o
   6   7   1       83.76       82.72      2.34 o
   7   7   1      191.74      168.45      2.61 o
   8   7   1        7.90        3.81      2.10 o
   9   7   1        2.45        0.19      1.44 o
  10   7   1        9.49        7.28      2.53 o
  11   7   1        9.75       15.28      2.89 o
 -11   8   1        1.29        4.39      2.82 o
 -10   8   1       12.10       11.78      3.11 o
  -9   8   1        0.22        3.47      1.22 o
  -8   8   1        0.41       -0.10      0.51 o
  -7   8   1      258.25      237.33      3.47 o
  -6   8   1      290.74      274.55      4.48 o
  -5   8   1       75.23       66.86      2.26 o
  -4   8   1      388.37      396.20      4.85 o
  -3   8   1     2279.00     2315.90     33.30 o
  -2   8   1      316.50      321.05      3.75 o
  -1   8   1     1664.62     1805.68      8.03 o
   0   8   1      870.70      926.30     12.71 o
   1   8   1       43.97       37.88      1.82 o
   2   8   1      110.48       92.34      9.25 o
   3   8   1      691.06      647.56      3.85 o
   4   8   1       66.10       56.57      1.59 o
   5   8   1        8.99        3.98      2.09 o
   6   8   1      180.56      185.51      2.28 o
   7   8   1        0.16        0.74      0.91 o
   8   8   1       53.92       51.68      2.38 o
   9   8   1        0.13        2.36      3.22 o
  10   8   1        0.46       -0.10      0.95 o
  11   8   1        6.64        6.16      3.37 o
 -11   9   1       30.84       34.53      4.04 o
 -10   9   1       10.32       11.85      3.08 o
  -9   9   1       89.00       94.62      2.67 o
  -8   9   1       24.28       24.27      3.30 o
  -7   9   1       43.49       43.41      2.47 o
  -6   9   1      305.82      297.49      4.73 o
  -5   9   1     1056.43     1044.43      3.61 o
  -4   9   1      484.18      483.62      2.89 o
  -3   9   1       10.91       19.94      3.02 o
  -2   9   1      775.34      773.40      5.92 o
  -1   9   1     1545.18     1532.00      8.01 o
   0   9   1      420.99      451.55      2.65 o
   1   9   1       25.84       18.90      1.24 o
   2   9   1      518.00      522.02      3.38 o
   3   9   1       29.87       26.87      3.83 o
   4   9   1      238.12      228.20      2.19 o
   5   9   1       82.65       75.48      1.62 o
   6   9   1        7.95        9.50      1.73 o
   7   9   1        0.98       -0.04      2.76 o
   8   9   1       46.00       47.52      2.33 o
   9   9   1       54.76       45.68      2.58 o
  10   9   1        3.32        0.40      1.48 o
  11   9   1        5.16        8.98      2.62 o
 -11  10   1        5.03        9.37      3.25 o
 -10  10   1       76.77       77.66      6.71 o
  -9  10   1       38.19       49.74      2.58 o
  -7  10   1      223.95      216.81      3.51 o
  -6  10   1        3.86        0.96      0.91 o
  -5  10   1      191.08      180.82      4.05 o
  -4  10   1      387.54      361.27      3.73 o
  -3  10   1      952.25      901.71      4.50 o
  -2  10   1      412.94      402.02      4.67 o
  -1  10   1      533.25      506.77      5.16 o
   0  10   1        4.29        9.07      3.24 o
   1  10   1     1658.15     1669.95      8.48 o
   2  10   1        0.63        0.56      1.35 o
   3  10   1      923.32      935.46      7.74 o
   4  10   1       19.07       13.77      1.34 o
   5  10   1      120.31      106.42      1.88 o
   6  10   1       40.63       44.00      3.23 o
   7  10   1       49.71       58.94      2.77 o
   8  10   1      102.66      105.69      3.61 o
   9  10   1       31.55       34.75      2.73 o
  10  10   1        4.80        2.75      2.34 o
 -10  11   1        3.41        7.89      4.15 o
  -9  11   1      115.19      113.16      5.55 o
  -8  11   1       17.02       17.16      2.31 o
  -7  11   1       46.22       51.06      3.57 o
  -6  11   1       35.69       38.23      5.63 o
  -5  11   1      307.09      308.72      4.31 o
  -4  11   1      194.09      179.07      2.83 o
  -3  11   1       29.04       25.28      6.28 o
  -2  11   1      149.25      139.76      3.55 o
  -1  11   1      342.52      298.96      4.78 o
   0  11   1      225.14      221.07      2.45 o
   1  11   1       26.57       26.36      2.10 o
   2  11   1      565.08      580.17      4.05 o
   3  11   1       23.28       27.67      1.97 o
   4  11   1      208.13      194.13      2.93 o
   5  11   1       14.42       15.80      2.90 o
   6  11   1        0.02        0.28      0.83 o
   7  11   1        4.64        2.87      3.16 o
   8  11   1       38.78       40.11      2.44 o
   9  11   1       26.51       23.51      2.69 o
  10  11   1        0.40        0.46      1.68 o
 -10  12   1        6.53       -0.15      0.36 o
  -9  12   1        0.56        0.49      2.09 o
  -8  12   1        0.21        1.99      2.35 o
  -7  12   1       64.53       67.66      2.74 o
  -6  12   1      121.27      117.60      3.27 o
  -5  12   1        9.92       11.44      2.26 o
  -4  12   1      195.11      186.07      2.56 o
  -3  12   1      762.86      739.33      9.46 o
  -2  12   1       28.44       33.69      5.42 o
  -1  12   1      586.47      369.67    229.09 o
   0  12   1      163.03      162.60      3.72 o
   1  12   1      188.25      170.62      3.18 o
   2  12   1        8.08        8.13      2.09 o
   3  12   1       66.25       64.43      2.40 o
   4  12   1       86.75       81.48      1.94 o
   5  12   1        2.31        1.36      1.58 o
   6  12   1        9.63        8.53      2.68 o
   7  12   1        5.17        5.22      2.99 o
   8  12   1        9.01       11.35      2.46 o
   9  12   1       12.32        8.78      2.38 o
  -9  13   1        0.43        5.06      4.66 o
  -8  13   1        4.31       12.32      3.71 o
  -7  13   1       51.82       59.42      2.45 o
  -6  13   1        5.36        4.91      2.74 o
  -5  13   1       13.01        5.49      3.70 o
  -4  13   1      146.70      128.70      2.42 o
  -3  13   1      111.01      103.89      6.47 o
  -2  13   1        8.77       20.36      7.81 o
  -1  13   1        2.28        7.72      5.10 o
   0  13   1       83.51       89.48      3.26 o
   1  13   1      118.67       88.06      2.89 o
   2  13   1       50.74       45.52      2.47 o
   3  13   1       69.95       54.30      2.41 o
   4  13   1        9.08       10.55      1.63 o
   5  13   1        0.76        2.72      2.40 o
   6  13   1       16.24       21.53      4.21 o
   7  13   1       29.47       33.32      2.88 o
   8  13   1        6.27        6.83      2.15 o
   9  13   1        2.34       -0.01      0.78 o
  -9  14   1        2.23        5.26      2.24 o
  -8  14   1        0.52       16.20      3.74 o
  -7  14   1        2.19        8.87      2.01 o
  -6  14   1        7.99        7.87      2.81 o
  -4  14   1      262.34      260.85      4.46 o
  -3  14   1      220.40      205.66      6.76 o
  -2  14   1       30.41       32.45      1.94 o
  -1  14   1        8.09        9.51      1.64 o
   0  14   1      436.08      393.76      8.06 o
   1  14   1       70.00       65.65      5.29 o
   2  14   1       25.57       25.30      3.88 o
   3  14   1       16.80       10.56      2.76 o
   4  14   1       27.08       35.87      2.01 o
   5  14   1        3.95        4.11      1.69 o
   6  14   1        0.90       -0.81      5.59 o
   7  14   1       23.25       34.95      3.10 o
   8  14   1        1.60        6.75      2.27 o
  -8  15   1       55.93       68.10     21.08 o
  -7  15   1        0.38       16.64      3.69 o
  -6  15   1       27.25       25.55      3.11 o
  -5  15   1       51.38       55.57      3.21 o
  -4  15   1       10.33        8.92      1.86 o
  -3  15   1       29.52       31.88      2.59 o
  -2  15   1        1.23       10.33      3.46 o
  -1  15   1        1.15        7.12      1.28 o
   0  15   1       18.77       19.11      2.23 o
   1  15   1      246.39      236.44      6.65 o
   2  15   1      162.92      147.33      3.29 o
   3  15   1       34.90       29.19      2.12 o
   4  15   1        2.03        4.36      2.58 o
   5  15   1      110.80      103.11      3.79 o
   6  15   1       35.27       26.81      5.04 o
   7  15   1        0.08        2.06      3.45 o
   8  15   1       19.97       15.95      3.40 o
  -7  16   1      120.01      149.71      4.09 o
  -6  16   1       30.04       36.08      3.37 o
  -5  16   1       13.41        9.88      3.20 o
  -4  16   1      124.28      124.47      5.66 o
  -3  16   1       55.16       61.86      2.90 o
  -2  16   1      116.78      131.60      2.87 o
  -1  16   1      123.76      125.84      4.02 o
   0  16   1      193.58      174.06      3.63 o
   1  16   1       14.14       20.85      3.17 o
   2  16   1       15.69       10.63      2.82 o
   4  16   1      122.99      102.24      2.77 o
   5  16   1        8.55       11.77      4.38 o
   6  16   1       60.31       65.99      5.78 o
   7  16   1       45.66       51.33      3.72 o
  -6  17   1       24.65       23.92      3.78 o
  -5  17   1       55.68       57.95      3.84 o
  -4  17   1       80.72       74.67      3.16 o
  -3  17   1        9.85       17.37      3.19 o
  -2  17   1      142.20      162.50      4.58 o
  -1  17   1      111.38      120.46      4.81 o
   0  17   1        2.16       14.36      6.15 o
   1  17   1       55.20       56.48     10.05 o
   2  17   1        0.33        0.33      8.73 o
   3  17   1        0.16       -0.09      0.32 o
   4  17   1        0.61        0.25      0.54 o
   5  17   1       90.51       99.93      5.86 o
   6  17   1       33.85       45.17      6.00 o
  -5  18   1       16.47       19.49      4.64 o
  -4  18   1       13.09       13.41      5.48 o
  -3  18   1       19.33       21.52      3.72 o
  -2  18   1        2.91        6.85      2.08 o
  -1  18   1       12.56       27.49      2.22 o
   0  18   1      220.58      224.38      5.22 o
   1  18   1        0.50       12.76      6.25 o
   2  18   1       33.09       25.80      4.10 o
   3  18   1       22.14       21.01      3.08 o
   4  18   1       28.87       22.61      3.67 o
   5  18   1        0.00        3.33      4.59 o
  -4  19   1       10.45       15.93      2.86 o
  -3  19   1        0.72        8.53      5.27 o
  -2  19   1        0.02        2.08      2.03 o
  -1  19   1       50.70       61.20      3.49 o
   0  19   1       62.83       64.37      5.96 o
   1  19   1        0.09        5.05      2.48 o
   2  19   1        0.00       12.22      3.44 o
   3  19   1       18.43       15.34      3.44 o
  -1  20   1        5.87        6.23      2.22 o
   0  20   1        0.11       13.56      2.75 o
   1  20   1       21.10       13.41      5.13 o
 -12   0   2        1.03       11.58      3.66 o
 -11   0   2       98.41      109.60      5.10 o
 -10   0   2      159.05      157.20      4.25 o
  -9   0   2      144.78      122.44      3.09 o
  -7   0   2      628.11      568.22      5.36 o
  -6   0   2      768.98      802.37      4.47 o
  -5   0   2      498.37      599.02      2.50 o
  -4   0   2      293.24      389.87      4.56 o
  -3   0   2       70.54       68.89      2.20 o
  -2   0   2      618.14      656.82      3.10 o
  -1   0   2      854.12      933.36      5.63 o
   0   0   2      126.90      117.38      1.06 o
   1   0   2     2378.50     2495.31     13.66 o
   2   0   2      865.63      867.94      1.77 o
   3   0   2      105.94      106.07      1.05 o
   4   0   2     2851.90     2912.24     13.78 o
   5   0   2      111.54      105.12      1.63 o
   6   0   2        0.55       -0.18      0.46 o
   7   0   2      396.08      371.42      7.68 o
   8   0   2      123.55       81.72      2.79 o
   9   0   2       54.01       44.43      2.92 o
  10   0   2      286.22      285.60      6.77 o
  11   0   2      138.35      160.92      6.04 o
  12   0   2       61.39       72.44      5.53 o
 -12   1   2      114.24      121.78      4.02 o
 -11   1   2       14.40       23.90      2.32 o
 -10   1   2        7.01        9.16      1.82 o
  -9   1   2       28.84       27.47      1.70 o
  -8   1   2     2226.44     2082.82     10.85 o
  -7   1   2       56.47       55.85      1.85 o
  -6   1   2       72.35       70.34      1.10 o
  -5   1   2       63.33       43.20      0.86 o
  -4   1   2      832.26      823.62      2.97 o
  -3   1   2      117.49      103.57      0.96 o
  -2   1   2     9292.64     9708.17     95.36 o
  -1   1   2     3217.98     3343.36     11.96 o
   0   1   2     5493.64     5521.50     38.63 o
   1   1   2     6540.31     7179.36     37.69 o
   2   1   2     1958.20     2083.70      4.15 o
   3   1   2       15.50       13.16      0.71 o
   4   1   2     3333.04     3694.90     12.93 o
   5   1   2       85.63       84.98      0.85 o
   6   1   2       11.12       13.05      0.65 o
   7   1   2       16.15       15.97      1.03 o
   8   1   2      345.90      305.59      7.08 o
   9   1   2       14.26        8.74      2.30 o
  10   1   2       22.27       28.44      2.52 o
  11   1   2       43.55       55.17      3.45 o
  12   1   2       80.92       92.29      4.45 o
 -12   2   2        3.76        4.67      3.28 o
 -11   2   2       77.58       76.46      2.69 o
 -10   2   2       72.01       67.57      2.45 o
  -9   2   2       30.48       26.32      1.65 o
  -8   2   2       70.66      100.48      5.19 o
  -7   2   2      936.28      892.16      3.46 o
  -6   2   2      164.38      125.53      1.23 o
  -5   2   2      417.53      470.25      5.09 o
  -4   2   2      145.42      157.50      1.44 o
  -3   2   2      625.64      703.03      4.29 o
  -2   2   2     6860.12     6963.71     17.44 o
  -1   2   2     5501.69     5927.71     24.17 o
   0   2   2    15328.27    15974.42     37.68 o
   1   2   2     2011.59     2221.80      7.20 o
   2   2   2       92.70      115.62      1.05 o
   3   2   2     1559.30     1863.07      6.24 o
   4   2   2     1077.76     1080.66      3.88 o
   5   2   2      113.33      128.28      0.94 o
   6   2   2       10.33        9.33      0.64 o
   7   2   2      247.01      201.53      2.34 o
   8   2   2      462.61      395.28      4.36 o
   9   2   2      148.33      143.30      4.91 o
  10   2   2       39.99       46.27      3.44 o
  11   2   2        0.35        7.52      2.38 o
  12   2   2       37.54       49.64      4.68 o
 -12   3   2       81.32       86.68      3.81 o
 -11   3   2        3.62        7.82      2.20 o
 -10   3   2        8.31       10.64      1.62 o
  -9   3   2       19.14       18.60      1.81 o
  -8   3   2     1052.37     1006.84      5.21 o
  -7   3   2      296.67      301.70      3.19 o
  -6   3   2       14.14       18.78      1.00 o
  -5   3   2      327.17      357.79      2.35 o
  -4   3   2     2782.97     3038.95     19.22 o
  -3   3   2      166.85      192.88      1.79 o
  -2   3   2    11885.53    12438.95    316.16 o
  -1   3   2    15832.76    16930.00    247.06 o
   0   3   2     2921.08     3249.20     50.80 o
   1   3   2      427.69      446.13      1.81 o
   2   3   2      858.52      890.73      2.08 o
   3   3   2      338.57      320.27      1.83 o
   4   3   2     1265.25     1355.64      5.55 o
   5   3   2     1648.99     1691.33      3.78 o
   6   3   2      271.47      272.99      2.08 o
   7   3   2       29.21       32.10      1.05 o
   8   3   2      273.61      244.56      3.09 o
   9   3   2       31.35       27.39      2.55 o
  10   3   2        8.90        9.71      2.23 o
  11   3   2        1.49        0.25      2.03 o
  12   3   2       20.75       28.96      6.91 o
 -12   4   2        6.55       12.77      2.75 o
 -11   4   2        1.03        5.96      2.19 o
 -10   4   2       28.82       31.04      1.71 o
  -9   4   2        8.20        8.58      1.29 o
  -8   4   2      157.15      170.64      3.93 o
  -7   4   2       18.66       25.33      1.65 o
  -6   4   2       72.77       64.77      1.28 o
  -5   4   2      151.10      135.75      2.85 o
  -4   4   2        2.10        0.31      0.35 o
  -3   4   2      288.86      340.84      1.90 o
  -2   4   2     2925.06     2884.31    552.45 o
  -1   4   2     1432.60     1618.42      4.10 o
   0   4   2     1338.40     1388.10      6.26 o
   1   4   2      329.24      356.91      1.68 o
   2   4   2      314.21      294.58      2.50 o
   3   4   2     2628.82     2629.43     20.36 o
   4   4   2       54.85       46.97      1.01 o
   5   4   2       94.65       65.41      0.96 o
   6   4   2      163.08      160.42      1.31 o
   7   4   2       34.77       26.56      1.02 o
   8   4   2       11.13       16.57      1.73 o
   9   4   2      133.33      126.84      2.83 o
  10   4   2       11.17       12.83      2.18 o
  11   4   2       12.09       15.30      3.66 o
 -12   5   2        1.24        4.76      2.75 o
 -11   5   2      200.31      202.86      4.44 o
 -10   5   2        3.72        4.13      1.13 o
  -9   5   2      237.44      249.54      2.91 o
  -8   5   2        0.67        6.00      1.62 o
  -7   5   2      902.41      868.29      4.24 o
  -6   5   2      214.23      231.14      2.16 o
  -5   5   2      666.72      691.33      5.75 o
  -4   5   2      813.63      865.26      4.40 o
  -3   5   2     2266.74     2441.03      8.34 o
  -1   5   2       36.73       21.85      1.79 o
   0   5   2        0.24        6.98      2.16 o
   1   5   2      335.07      464.32      2.04 o
   2   5   2     2261.48     2350.67     11.99 o
   3   5   2     1932.53     2201.72      5.70 o
   4   5   2     1651.81     1694.50     12.18 o
   5   5   2      476.36      478.37      3.50 o
   6   5   2       83.28       85.46      1.92 o
   7   5   2       38.94       38.49      1.69 o
   8   5   2        0.03        1.49      1.18 o
   9   5   2       81.08       80.41      2.68 o
  10   5   2        2.84        3.33      4.52 o
  11   5   2       39.34       41.45      3.61 o
 -12   6   2        8.21        6.95      4.84 o
 -11   6   2        0.33       15.79      1.95 o
 -10   6   2       72.73       72.50      2.18 o
  -9   6   2      113.13      128.90      2.29 o
  -8   6   2       44.41       40.19      1.70 o
  -7   6   2      619.37      638.66      3.80 o
  -6   6   2     1691.83     1712.13     28.10 o
  -5   6   2      168.72      190.68      1.16 o
  -4   6   2     4132.76     4149.65     12.20 o
  -3   6   2     6514.88     6700.46     43.22 o
  -2   6   2       73.79       65.50      2.28 o
  -1   6   2      803.02      889.53      6.34 o
   0   6   2      185.08      210.02      1.59 o
   1   6   2     1578.40     1625.50      4.06 o
   2   6   2      403.05      463.98      3.95 o
   3   6   2      221.80      231.40      1.70 o
   4   6   2       36.56       41.80      1.37 o
   5   6   2       12.74       11.72      1.52 o
   6   6   2      109.28      110.72      1.70 o
   7   6   2        2.59        3.37      1.10 o
   8   6   2        8.26       10.78      1.92 o
   9   6   2      116.95      109.42      2.98 o
  10   6   2      101.46      106.46      3.64 o
  11   6   2        5.89        7.65      3.01 o
 -12   7   2        2.95        7.19      3.71 o
 -11   7   2      122.17      152.52      4.38 o
 -10   7   2        0.04        3.26      1.56 o
  -9   7   2      361.54      334.76      3.64 o
  -8   7   2       37.83       28.74      2.22 o
  -7   7   2      195.38      196.41      2.59 o
  -6   7   2       73.99       67.26      2.39 o
  -5   7   2      613.39      596.33      4.79 o
  -4   7   2     1540.80     1563.26      4.74 o
  -2   7   2      714.14      759.77      5.35 o
  -1   7   2     1182.63     1299.92      4.61 o
   0   7   2      262.50      256.41      2.04 o
   1   7   2       39.86       43.14      1.87 o
   2   7   2      384.11      424.57      1.95 o
   3   7   2      364.80      377.10      2.19 o
   4   7   2      250.47      245.98      1.94 o
   5   7   2        8.01        6.31      1.71 o
   6   7   2       11.40       15.69      1.38 o
   7   7   2       88.75       68.12      2.58 o
   8   7   2       55.25       52.26      2.28 o
   9   7   2       21.82       20.23      2.48 o
  10   7   2       71.28       61.39      5.95 o
  11   7   2       89.29       85.77      7.34 o
 -11   8   2       41.91       56.07      6.90 o
 -10   8   2      139.03      139.25      3.04 o
  -9   8   2       65.56       61.75      2.04 o
  -8   8   2        5.64        3.85      1.96 o
  -7   8   2        5.05        2.58      1.55 o
  -6   8   2       40.17       38.31      2.34 o
  -5   8   2      163.75      154.74      3.31 o
  -4   8   2        7.89        9.39      0.95 o
  -3   8   2      159.73      159.37      3.46 o
  -2   8   2       10.31       14.03      1.90 o
  -1   8   2     1617.60     1628.55      7.59 o
   0   8   2      581.48      641.79      4.84 o
   1   8   2     1573.05     1706.16      5.44 o
   2   8   2        5.47        7.36      1.64 o
   3   8   2     1048.48     1035.50      3.65 o
   4   8   2      137.36      137.76      1.70 o
   5   8   2       17.03       12.23      1.55 o
   6   8   2       99.27       97.59      3.18 o
   7   8   2       16.42       11.32      2.47 o
   8   8   2       39.86       34.65      2.83 o
   9   8   2       14.07       18.81      2.37 o
  10   8   2        4.76        9.83      2.32 o
  11   8   2       14.53       26.10      5.38 o
 -11   9   2        3.04        6.06      2.76 o
 -10   9   2       21.24       28.84      7.09 o
  -9   9   2       24.88       31.03      2.87 o
  -8   9   2       21.55        9.60      2.00 o
  -7   9   2      147.22      106.81     14.41 o
  -6   9   2        9.42        8.69      2.09 o
  -5   9   2      972.12      994.85      6.56 o
  -4   9   2      524.41      528.38      4.70 o
  -3   9   2       13.42        7.21      2.71 o
  -2   9   2      203.58      193.93      2.41 o
  -1   9   2       32.09       51.18      1.83 o
   0   9   2        3.93        6.41      1.24 o
   1   9   2        3.85        3.05      2.78 o
   2   9   2      237.40      221.05      2.11 o
   3   9   2       38.08       42.50      1.58 o
   4   9   2      175.60      184.35      2.02 o
   5   9   2       90.63       83.29      1.69 o
   6   9   2      188.11      171.66      3.24 o
   7   9   2       16.36       14.98      2.07 o
   8   9   2       14.16        7.63      2.35 o
   9   9   2       42.38       42.60      3.37 o
  10   9   2        2.37        2.56      3.32 o
 -11  10   2        1.14        5.57      3.01 o
 -10  10   2        4.23        9.31      2.45 o
  -9  10   2        8.95       11.67      2.76 o
  -8  10   2        3.74        0.73      0.86 o
  -7  10   2       14.61       10.82      1.89 o
  -5  10   2       24.54       24.72      2.25 o
  -4  10   2       25.38       36.18      1.34 o
  -3  10   2      181.53      180.84      3.87 o
  -2  10   2      175.98      169.97      3.14 o
  -1  10   2        9.13       13.04      1.60 o
   0  10   2      189.80      154.14      2.72 o
   1  10   2      321.94      293.71      2.47 o
   2  10   2       25.48       19.23      1.48 o
   3  10   2        2.60        2.91      1.13 o
   4  10   2        3.35        4.60      1.19 o
   5  10   2       18.76       17.68      1.66 o
   6  10   2       28.33       32.72      2.46 o
   7  10   2       29.29       29.61      2.25 o
   8  10   2        2.07        1.35      3.67 o
   9  10   2        0.79       -0.76      1.24 o
  10  10   2        0.16        2.57      2.95 o
 -10  11   2        0.06        4.49      5.57 o
  -9  11   2       10.83       16.96      2.75 o
  -8  11   2        2.58        2.17     40.45 o
  -7  11   2        2.47        1.59      1.53 o
  -6  11   2       78.78       70.31      2.81 o
  -5  11   2      548.69      544.23      6.01 o
  -4  11   2      523.45      491.30      6.88 o
  -3  11   2        5.90        4.13     10.14 o
  -2  11   2      147.08      137.00      5.10 o
  -1  11   2      353.03      323.14      7.68 o
   0  11   2       24.24       27.29      2.05 o
   1  11   2       14.57       10.69      2.31 o
   3  11   2       73.44       70.32      2.00 o
   4  11   2       66.78       63.79      1.80 o
   5  11   2        3.25        4.20      1.48 o
   6  11   2       27.75       21.20      3.33 o
   7  11   2        0.73        1.29      1.26 o
   8  11   2        2.03        0.01      0.24 o
   9  11   2        1.59        0.14      0.28 o
  10  11   2        0.11        1.53      1.75 o
 -10  12   2       54.69       52.23      3.67 o
  -9  12   2       24.83       33.61      3.98 o
  -8  12   2        4.11        2.94      4.46 o
  -7  12   2       91.36      101.15      3.82 o
  -6  12   2       31.70       30.83      2.65 o
  -5  12   2       12.62       13.99      3.22 o
  -4  12   2       19.24       16.30      3.32 o
  -3  12   2      125.41      102.95      2.39 o
  -2  12   2      269.07      260.05      3.38 o
  -1  12   2       20.91       21.61      2.25 o
   0  12   2      844.31      807.00      5.15 o
   1  12   2      117.18      112.73      3.46 o
   2  12   2        6.52        0.89      2.04 o
   3  12   2       89.36       90.52      2.00 o
   4  12   2       25.66       28.78      1.70 o
   5  12   2        7.82        5.55      1.78 o
   6  12   2      125.61      121.02      4.74 o
   7  12   2       79.30       79.46      2.73 o
   8  12   2        7.98        9.30      2.46 o
   9  12   2        0.15       -0.43      1.97 o
  -9  13   2       18.28       22.54      2.78 o
  -8  13   2       73.96       70.80      2.64 o
  -7  13   2        0.97        4.82      2.32 o
  -6  13   2      254.46      263.57      4.29 o
  -5  13   2      328.74      309.82      3.69 o
  -4  13   2      263.84      246.99      3.31 o
  -3  13   2       89.34       94.84      2.39 o
  -2  13   2      112.42      113.75      2.98 o
  -1  13   2      662.71      679.05      5.12 o
   0  13   2        1.10        1.78      1.05 o
   1  13   2      193.19      190.56      3.53 o
   2  13   2       38.01       36.03      2.33 o
   3  13   2       18.42       17.68      1.71 o
   4  13   2       39.88       43.50      1.89 o
   5  13   2       80.31       90.28      4.31 o
   6  13   2       39.40       44.83      4.33 o
   7  13   2       25.15       26.27      2.98 o
   8  13   2       89.13       97.93      3.10 o
   9  13   2        2.29        3.08      3.02 o
  -9  14   2        6.62       11.02      3.00 o
  -8  14   2        3.65       10.79      2.70 o
  -7  14   2      110.08      125.13      3.80 o
  -6  14   2      147.36      160.75      4.42 o
  -5  14   2        2.44       20.00      2.54 o
  -4  14   2      232.53      236.02      4.43 o
  -3  14   2      421.90      423.20      5.64 o
  -2  14   2       61.15       63.56      4.22 o
  -1  14   2       47.77       49.24      2.98 o
   0  14   2      183.59      176.08      3.62 o
   1  14   2        3.30        3.25      3.30 o
   2  14   2        7.50        4.10      4.22 o
   3  14   2        2.84        0.03      0.76 o
   4  14   2        6.14        6.20      1.81 o
   5  14   2        0.04        1.61      1.69 o
   6  14   2       35.19       36.19      4.61 o
   7  14   2       16.29       23.30      3.03 o
   8  14   2        1.76        0.61      1.03 o
  -8  15   2       17.78       23.12      3.12 o
  -7  15   2       42.29       61.16      4.16 o
  -6  15   2       21.20       20.52      3.34 o
  -5  15   2       57.20       63.82      3.41 o
  -4  15   2        3.03       19.54      7.47 o
  -3  15   2        3.65        9.98      3.07 o
  -2  15   2       15.16       26.21      2.02 o
  -1  15   2       64.58       71.83      2.79 o
   0  15   2        2.29        4.87      2.31 o
   1  15   2       38.30       29.48      2.86 o
   2  15   2       21.32       17.25      3.23 o
   3  15   2       36.30       36.65      2.14 o
   4  15   2       31.78       26.90      2.14 o
   5  15   2       47.02       41.76      4.39 o
   6  15   2        8.54        7.54      3.37 o
   7  15   2        5.56        8.38      2.82 o
  -7  16   2       11.31       18.30      2.55 o
  -6  16   2        3.02       13.17      3.01 o
  -5  16   2        0.44       10.08      2.48 o
  -4  16   2        4.79       10.53      4.82 o
  -3  16   2        7.56       15.15      2.14 o
  -2  16   2       76.89       77.41      2.48 o
  -1  16   2       22.93       18.68      2.61 o
   0  16   2       30.78       38.86      2.77 o
   2  16   2       17.31       18.15      4.41 o
   3  16   2       71.16       75.06      2.50 o
   4  16   2        2.37        0.84      2.04 o
   5  16   2        1.01       -0.20      0.59 o
   6  16   2        5.82        8.21      5.36 o
   7  16   2        4.42        0.70      1.63 o
  -6  17   2        1.59       11.79      3.34 o
  -5  17   2       10.97       19.95      5.15 o
  -4  17   2       13.66       14.24      2.29 o
  -3  17   2        3.66        8.19      2.06 o
  -2  17   2        7.83       11.14      1.93 o
  -1  17   2       84.96       87.45      3.83 o
   0  17   2       17.45       19.71      2.72 o
   2  17   2        8.78        0.14      0.12 o
   3  17   2       27.58       30.75      2.50 o
   4  17   2        1.60        3.06      3.86 o
   5  17   2       33.87       31.52      5.31 o
   6  17   2        5.97        7.19      4.60 o
  -5  18   2        0.11        2.79      2.19 o
  -4  18   2        9.88       11.54      2.60 o
  -3  18   2       17.52       14.98      3.26 o
  -2  18   2        7.18        7.15      1.89 o
  -1  18   2        0.23        9.57      1.77 o
   0  18   2       34.36       37.62      7.97 o
   1  18   2       83.33       55.74      5.46 o
   3  18   2       21.04       27.47      3.27 o
   4  18   2       21.79       22.25      4.86 o
   5  18   2        3.40        7.17      5.06 o
  -4  19   2       41.57       56.14      3.14 o
  -3  19   2        5.11        8.28      2.32 o
  -2  19   2       41.67       53.42      2.83 o
  -1  19   2       32.73       44.40      3.92 o
   0  19   2       51.20       48.32      7.32 o
   1  19   2       21.13       25.19      3.65 o
   2  19   2       10.80        9.55      4.21 o
   3  19   2        0.79        4.44      3.40 o
   0  20   2        5.54        1.22      9.08 o
 -12   1   3        1.54        1.12      1.39 o
 -11   1   3        0.89        2.23      1.16 o
 -10   1   3        1.29        2.90      1.13 o
  -9   1   3        4.62        5.50      1.52 o
  -8   1   3      149.84      158.05      2.51 o
  -7   1   3      250.19      246.98      2.75 o
  -6   1   3      231.26      228.18      1.43 o
  -5   1   3      276.47      279.14      2.09 o
  -4   1   3     1008.01     1172.65      8.72 o
  -3   1   3       19.52       12.87      0.42 o
  -2   1   3       17.68       23.69      0.48 o
  -1   1   3       67.99       74.52      0.63 o
   0   1   3       77.86      112.84      0.57 o
   1   1   3     1271.60     1292.91      5.20 o
   2   1   3      523.42      456.22      1.39 o
   3   1   3      422.41      532.25      3.35 o
   4   1   3        4.12       -0.04      0.31 o
   5   1   3      113.94      126.25      1.44 o
   6   1   3       74.85       60.78      1.20 o
   7   1   3       30.21       34.63      1.27 o
   8   1   3      101.35       98.60      2.17 o
   9   1   3       29.41       37.97      2.97 o
  10   1   3        0.21        3.32      1.98 o
  11   1   3       14.43       16.97      3.27 o
 -12   2   3        0.36        3.00      1.50 o
 -11   2   3       56.48       59.24      3.24 o
 -10   2   3      124.06      124.78      2.72 o
  -9   2   3      117.66      116.36      2.13 o
  -8   2   3       49.16       59.54      5.73 o
  -7   2   3      413.15      408.21      5.54 o
  -6   2   3      577.41      597.23      2.43 o
  -5   2   3      133.14      139.55      0.88 o
  -4   2   3      899.82      925.58      4.42 o
  -3   2   3     2843.17     2814.81     12.57 o
  -2   2   3      440.36      436.86      2.18 o
  -1   2   3      597.86      662.24      3.26 o
   0   2   3     1302.26     1312.92      5.55 o
   1   2   3      264.07      243.17      1.26 o
   2   2   3     1435.15     1593.61      6.95 o
   3   2   3      860.95      918.20      3.31 o
   4   2   3        7.35        5.15      0.43 o
   5   2   3        2.93        0.78      0.62 o
   6   2   3       12.30       12.34      0.75 o
   7   2   3        9.49        9.00      1.57 o
   8   2   3        0.58        8.07      1.42 o
   9   2   3       31.39       31.98      3.78 o
  10   2   3       67.08       52.63      3.11 o
  11   2   3       13.33       17.86      3.29 o
 -12   3   3       80.08       81.32      3.80 o
 -11   3   3       67.94       70.32      2.62 o
 -10   3   3        3.74        8.09      1.69 o
  -9   3   3      407.67      421.84      4.59 o
  -8   3   3     2293.14     2157.11     13.30 o
  -7   3   3      212.65      213.47      2.80 o
  -6   3   3       32.27       30.65      1.01 o
  -5   3   3      322.07      328.31      2.63 o
  -4   3   3     1115.67     1089.05      6.54 o
  -3   3   3      369.49      381.84      1.21 o
  -2   3   3        0.13        2.48      0.63 o
  -1   3   3        4.61        7.52      1.17 o
   0   3   3      218.62      243.50      1.39 o
   1   3   3      155.20      181.85      0.88 o
   2   3   3      777.49      910.24      2.58 o
   3   3   3      259.15      344.79      1.55 o
   4   3   3       12.74       13.35      0.50 o
   5   3   3      599.57      611.75      2.86 o
   6   3   3       25.40       26.65      1.02 o
   7   3   3      103.46       96.24      1.39 o
   8   3   3      439.32      424.49      6.42 o
   9   3   3       56.46       57.46      2.77 o
  10   3   3        5.67        6.14      2.31 o
  11   3   3       41.63       38.06      2.81 o
 -12   4   3       60.87       69.77      3.70 o
 -11   4   3       29.64       30.01      2.37 o
 -10   4   3      250.15      245.64      2.76 o
  -9   4   3      103.92       92.15      3.21 o
  -8   4   3        1.91       10.27      1.53 o
  -7   4   3     1079.32      993.49      5.54 o
  -6   4   3      183.84      156.20      1.33 o
  -5   4   3       13.53       17.96      1.08 o
  -4   4   3        5.06        7.57      0.64 o
  -3   4   3      248.79      276.32      2.24 o
  -2   4   3      464.14      570.87     19.69 o
  -1   4   3      999.07      881.25      4.09 o
   0   4   3      721.38      730.25      2.41 o
   1   4   3      570.83      601.24      2.17 o
   2   4   3      641.63      737.65      2.34 o
   3   4   3        0.27        4.73      0.52 o
   4   4   3      879.24      849.19      2.47 o
   5   4   3       67.96       71.54      0.84 o
   6   4   3      388.68      393.27      2.58 o
   7   4   3       79.47       78.45      1.64 o
   8   4   3      308.50      292.40      4.35 o
   9   4   3      279.81      287.82      4.63 o
  10   4   3       63.29       67.30      4.34 o
  11   4   3       17.01       23.99      3.49 o
 -12   5   3       51.79       52.27      5.80 o
 -11   5   3       22.94       24.50      2.10 o
 -10   5   3        1.36        5.49      1.62 o
  -9   5   3        5.57       11.39      2.45 o
  -8   5   3      969.54      957.80      6.88 o
  -7   5   3       30.28       23.09      2.68 o
  -6   5   3        1.92       12.77      2.47 o
  -5   5   3      431.57      418.45      1.66 o
  -4   5   3      419.71      476.05      2.20 o
  -3   5   3      259.89      255.98      2.24 o
  -2   5   3       29.08       14.66      0.92 o
  -1   5   3        0.11       15.28      0.89 o
   0   5   3      459.53      473.94      2.71 o
   1   5   3     1024.90     1057.61      3.00 o
   2   5   3      502.09      470.96      1.74 o
   3   5   3       63.34       82.70      1.80 o
   4   5   3        5.95       10.21      0.87 o
   5   5   3      303.19      299.32      3.55 o
   6   5   3       30.45       30.46      0.92 o
   7   5   3        0.28        4.11      1.15 o
   8   5   3       77.32       60.40      2.95 o
   9   5   3       19.00       25.18      2.65 o
  10   5   3       10.67       10.00      2.95 o
  11   5   3        8.55       12.55      4.32 o
 -12   6   3        0.13        3.57      2.40 o
 -11   6   3       29.54       41.53      3.34 o
 -10   6   3       39.21       41.01      2.04 o
  -9   6   3       82.85       89.81      2.07 o
  -8   6   3       95.60       86.85      7.49 o
  -7   6   3     1202.58     1224.44      6.27 o
  -6   6   3      768.79      737.91     12.44 o
  -5   6   3      216.90      192.30      1.22 o
  -4   6   3       79.83       75.09      3.17 o
  -3   6   3      733.03      847.26      3.47 o
  -2   6   3     1007.57     1187.53      4.04 o
  -1   6   3      150.74      164.16      1.98 o
   0   6   3       20.49       32.36      2.65 o
   1   6   3      107.34      123.48      1.10 o
   2   6   3       39.63       29.73      0.84 o
   3   6   3        0.77        0.31      0.33 o
   4   6   3       28.21       20.66      1.71 o
   5   6   3       59.21       52.20      1.12 o
   6   6   3      106.63      102.90      1.43 o
   7   6   3       54.23       41.58      1.56 o
   8   6   3       41.57       37.70      2.21 o
   9   6   3        1.17        7.73      3.28 o
  10   6   3       41.22       38.41      3.25 o
  11   6   3       35.14       43.12      6.35 o
 -12   7   3        0.06        2.29      4.06 o
 -11   7   3       19.15       25.74      2.57 o
 -10   7   3        0.01        5.30      1.71 o
  -9   7   3      114.25      129.98      3.44 o
  -8   7   3       49.23       38.73      2.27 o
  -7   7   3      467.38      443.22      6.51 o
  -6   7   3        0.16        1.28      0.75 o
  -5   7   3      134.35      142.30      2.08 o
  -4   7   3        0.38        1.68      1.74 o
  -3   7   3      293.55      310.28      5.11 o
  -2   7   3       42.08       66.42      1.41 o
  -1   7   3        1.26        5.71      1.98 o
   0   7   3       20.47       29.43      4.88 o
   1   7   3        0.00        0.53      0.41 o
   2   7   3      120.35      101.24      1.21 o
   3   7   3        4.41        4.14      1.25 o
   4   7   3      747.34      764.17      4.69 o
   5   7   3      117.22      103.85      1.53 o
   6   7   3       38.19       38.87      2.04 o
   7   7   3      119.90       99.10      1.94 o
   8   7   3        4.57        3.96      3.75 o
   9   7   3       61.73       61.91      2.65 o
  10   7   3       16.31       25.57      3.16 o
  11   7   3        9.84       17.93      7.84 o
 -11   8   3       26.95       41.85      3.34 o
 -10   8   3       19.55       17.85      2.32 o
  -9   8   3      184.15      200.90      6.81 o
  -8   8   3       44.59       41.47      4.30 o
  -7   8   3       74.95       63.36      4.26 o
  -6   8   3      594.03      568.24      3.43 o
  -5   8   3      222.42      224.63      1.81 o
  -4   8   3     1751.11     1655.33     11.45 o
  -3   8   3      207.09      169.51      1.77 o
  -2   8   3       24.72       17.22      5.16 o
  -1   8   3      897.05      954.77      7.23 o
   0   8   3        4.13       13.73      2.38 o
   1   8   3      796.98      787.72      3.46 o
   2   8   3      500.64      568.12      2.42 o
   3   8   3       26.53       31.43      1.24 o
   4   8   3        2.25        7.59      1.29 o
   5   8   3       15.27       15.99      2.12 o
   6   8   3       22.01       18.73      2.11 o
   7   8   3       46.32       48.96      2.42 o
   8   8   3       37.92       36.40      1.75 o
   9   8   3      121.64      133.57      3.21 o
  10   8   3      118.70      117.80      6.31 o
 -11   9   3       66.07       76.71      4.01 o
 -10   9   3       26.28       31.63      2.58 o
  -9   9   3       54.31       50.78      3.08 o
  -8   9   3       88.73       81.57      3.78 o
  -7   9   3      156.20      145.45      8.68 o
  -6   9   3       97.70      113.64      2.79 o
  -5   9   3      714.11      737.25      2.86 o
  -4   9   3      308.27      292.31      4.51 o
  -3   9   3       22.21       19.01      1.25 o
  -2   9   3      907.64      944.09      5.50 o
  -1   9   3      928.24      984.15      9.13 o
   0   9   3      158.75      152.90      2.37 o
   1   9   3       51.91       45.74      2.08 o
   2   9   3      201.15      197.76      1.86 o
   3   9   3        4.66       12.68      1.25 o
   4   9   3     1024.54      973.91      6.82 o
   5   9   3       70.66       68.71      3.80 o
   6   9   3        1.11        5.20      1.89 o
   7   9   3      110.60       97.71      2.67 o
   8   9   3        5.40        5.38      1.72 o
   9   9   3       37.80       37.22      2.69 o
  10   9   3       26.36       25.14      3.53 o
 -11  10   3       27.23       32.23      3.73 o
 -10  10   3      108.76      113.21      3.96 o
  -9  10   3       24.75       23.01      2.99 o
  -8  10   3       63.11       80.78      3.29 o
  -7  10   3       81.81       81.73      7.75 o
  -6  10   3      573.88      557.15     12.75 o
  -5  10   3     1553.80     1487.52     13.15 o
  -4  10   3       83.77       82.20      1.69 o
  -3  10   3      787.45      808.29      8.28 o
  -2  10   3      522.94      518.08      3.87 o
  -1  10   3      239.63      255.58      3.01 o
   0  10   3      952.94      989.74      5.35 o
   1  10   3        2.69        3.23      1.60 o
   2  10   3      410.52      390.04      2.36 o
   3  10   3      628.72      607.22      4.07 o
   4  10   3        4.53        3.85      1.11 o
   5  10   3      450.48      413.79      5.94 o
   6  10   3      522.63      492.19      4.00 o
   7  10   3       22.00       16.91      2.48 o
   8  10   3        0.07        3.38      1.96 o
   9  10   3        5.90        1.35      1.37 o
  10  10   3        8.84       18.36      3.56 o
 -10  11   3        4.70        7.46      4.35 o
  -9  11   3       94.82       94.54      2.73 o
  -8  11   3       26.51       23.05      2.79 o
  -7  11   3      123.83      121.76      3.51 o
  -6  11   3      139.14      115.65      3.49 o
  -5  11   3      580.52      510.10      3.29 o
  -4  11   3      134.62      127.61      2.26 o
  -3  11   3       77.89       87.25      3.80 o
  -2  11   3      385.82      331.49      3.68 o
  -1  11   3      914.57      877.18      5.26 o
   0  11   3      160.63      159.97      2.90 o
   2  11   3       39.34       36.01      2.16 o
   3  11   3      106.01      102.91      1.89 o
   4  11   3       84.40       81.81      1.86 o
   5  11   3       10.14       15.62      1.97 o
   6  11   3       26.43       36.43      2.90 o
   7  11   3       48.92       53.98      2.50 o
   8  11   3        2.20        5.52      1.85 o
   9  11   3       13.37        8.63      3.35 o
 -10  12   3        9.94       12.33      5.62 o
  -9  12   3       63.07       60.68      2.37 o
  -8  12   3       28.79       26.49      3.32 o
  -7  12   3       19.69       19.44      2.22 o
  -6  12   3      230.87      200.38      3.77 o
  -5  12   3       24.35       26.93      3.08 o
  -4  12   3      252.69      239.05      2.13 o
  -3  12   3        4.81        8.93      4.90 o
  -2  12   3       22.18       19.69      2.38 o
  -1  12   3        4.25        2.24      1.79 o
   0  12   3        3.23        4.50      3.17 o
   1  12   3       67.11       62.78      2.51 o
   2  12   3       11.92        2.61      2.52 o
   3  12   3       60.40       65.82      1.83 o
   4  12   3       10.58       10.42      1.60 o
   5  12   3        0.05        1.46      1.07 o
   6  12   3       13.08       17.47      2.78 o
   7  12   3       19.64       23.68      2.34 o
   8  12   3       22.08       24.78      2.16 o
   9  12   3       43.92       49.65      3.04 o
  -9  13   3       36.19       31.30      2.68 o
  -8  13   3       15.68       11.41      2.43 o
  -7  13   3      183.14      176.04      3.18 o
  -6  13   3       28.44       26.73      4.00 o
  -5  13   3        3.01        0.36      1.19 o
  -4  13   3        6.15       11.50      1.13 o
  -3  13   3       24.03       29.83      6.66 o
  -2  13   3        8.99       11.60      3.90 o
  -1  13   3       69.51       63.36      4.26 o
   0  13   3       54.73       44.57      2.40 o
   2  13   3       17.85        9.33      1.72 o
   3  13   3       14.68       13.12      1.85 o
   4  13   3      112.96      104.21      2.23 o
   5  13   3        0.05        3.28      2.64 o
   6  13   3        0.53        2.16      2.77 o
   7  13   3       33.93       36.41      2.58 o
   8  13   3        1.29        3.41      1.67 o
  -9  14   3        5.93        7.54      3.09 o
  -8  14   3       24.02       34.72      2.62 o
  -7  14   3      157.65      162.74      3.21 o
  -6  14   3       13.78       18.12      4.87 o
  -5  14   3        6.27       14.15      5.97 o
  -4  14   3        4.46        8.02      1.32 o
  -3  14   3        3.39        8.34      2.00 o
  -2  14   3       17.46       15.99      4.00 o
  -1  14   3       21.88       20.12      6.00 o
   0  14   3       39.88       42.47      2.87 o
   1  14   3        8.58        5.02      5.71 o
   2  14   3       27.33       33.60      1.88 o
   3  14   3        8.61        7.42      2.05 o
   4  14   3        4.17        1.97      2.45 o
   5  14   3        2.80        6.19      3.52 o
   6  14   3        6.56        6.01      3.18 o
   7  14   3       52.59       65.79      2.94 o
   8  14   3        7.06       10.92      2.23 o
  -8  15   3      115.12      128.14      3.57 o
  -7  15   3        4.39       14.85      2.25 o
  -6  15   3       18.51       22.49      5.11 o
  -5  15   3       47.80       58.52      4.04 o
  -4  15   3      118.60      122.18      3.23 o
  -3  15   3        9.05       12.77      1.77 o
  -2  15   3       35.52       36.32      3.22 o
  -1  15   3       30.33       35.69      2.92 o
   0  15   3       28.66       25.38      2.84 o
   1  15   3        0.50        2.08      6.36 o
   2  15   3        0.33        2.35      2.30 o
   3  15   3        2.60        0.16      0.16 o
   4  15   3        2.21        1.88      1.97 o
   5  15   3      105.15      108.62      5.06 o
   6  15   3        8.78        9.41      4.21 o
   7  15   3        0.75        5.83      4.28 o
  -7  16   3      118.51      118.68      3.99 o
  -6  16   3       16.14       22.41      6.67 o
  -5  16   3        0.62       11.38      3.39 o
  -4  16   3       21.79       31.13      7.96 o
  -3  16   3      159.51      167.59      4.58 o
  -2  16   3       46.69       44.80      3.05 o
  -1  16   3        1.73        8.04      2.80 o
   0  16   3       72.04       82.46      5.47 o
   1  16   3       50.18       45.62      3.31 o
   2  16   3        7.04        7.55      2.83 o
   3  16   3        8.67        9.39      3.22 o
   4  16   3       52.75       73.38      3.29 o
   5  16   3        3.92        7.66      4.18 o
   6  16   3       68.80       77.06      5.32 o
  -7  17   3        0.00        1.66      3.57 o
  -6  17   3        8.04        6.44      2.79 o
  -5  17   3       14.74       12.83      3.16 o
  -4  17   3       36.95       32.67      3.09 o
  -3  17   3        1.32        6.36      1.57 o
  -2  17   3       17.20       22.28      3.74 o
  -1  17   3       75.56       75.04      7.58 o
   0  17   3       30.81       27.89      9.44 o
   1  17   3       57.30       43.93      5.20 o
   2  17   3       22.94       23.02      2.67 o
   3  17   3        2.16        1.95      2.77 o
   4  17   3       11.29       22.60      4.48 o
   5  17   3       25.11       33.98      4.98 o
  -5  18   3        0.00        2.28      4.15 o
  -4  18   3        6.86        8.57      3.18 o
  -3  18   3       81.61       87.61      2.77 o
  -2  18   3       41.32       50.12      4.57 o
  -1  18   3        6.30       10.70      2.16 o
   0  18   3       18.89       30.28     13.38 o
   2  18   3       27.63       32.02      6.03 o
   3  18   3        3.27        0.22      0.64 o
   4  18   3        3.87        4.59      5.11 o
  -4  19   3       24.62       22.23      2.84 o
  -3  19   3        0.10        8.07      4.80 o
  -2  19   3       13.80       24.68      2.11 o
  -1  19   3       13.12       28.22      3.11 o
   1  19   3        7.89        1.60      3.52 o
   2  19   3        5.73        2.59      1.81 o
   3  19   3        0.11       -0.35     10.16 o
 -13   0   4        6.34        8.55      4.68 o
 -12   0   4       50.74       44.42      3.55 o
 -11   0   4       93.03       83.29      3.39 o
 -10   0   4      646.35      652.94     11.56 o
  -9   0   4      408.26      392.40      9.98 o
  -8   0   4     1069.67      991.46     18.48 o
  -7   0   4     3153.00     3023.16     14.16 o
  -6   0   4     1282.04     1379.02      8.70 o
  -5   0   4      391.77      377.94      2.85 o
  -4   0   4     1560.11     1706.42     26.41 o
  -3   0   4     3286.42     3413.07     19.45 o
  -2   0   4        7.80       14.50      1.09 o
  -1   0   4     4741.01     4951.94     25.44 o
   0   0   4     2532.97     2439.92      6.58 o
   1   0   4    11989.29    12590.30     84.72 o
   2   0   4     3342.72     3382.67     21.98 o
   3   0   4       41.01       43.03      1.05 o
   4   0   4       38.43       30.52      1.09 o
   5   0   4      143.45      125.06      2.72 o
   6   0   4      419.40      395.98      2.87 o
   7   0   4      649.09      572.91     12.97 o
   8   0   4       20.65       10.85      4.02 o
   9   0   4       93.83       86.40      3.16 o
  10   0   4       50.69       52.85      4.76 o
  11   0   4        9.66       19.86      4.78 o
 -13   1   4        0.28        1.83      4.20 o
 -12   1   4       17.14       14.38      2.96 o
 -11   1   4       10.95       14.11      1.84 o
 -10   1   4       12.64       15.92      1.60 o
  -9   1   4        8.57       12.73      1.45 o
  -8   1   4     1430.28     1397.78      6.52 o
  -7   1   4      131.61      125.11      6.09 o
  -6   1   4       41.97       49.09      0.93 o
  -5   1   4      309.94      256.55      1.75 o
  -4   1   4     2497.16     2764.60     18.69 o
  -3   1   4       49.41       58.92      1.43 o
  -2   1   4        4.39       -0.04      0.24 o
  -1   1   4     1244.37     1075.31      2.24 o
   0   1   4     4172.28     4508.61     22.63 o
   1   1   4     3251.75     3163.47     13.65 o
   2   1   4     1427.15     1367.67      8.29 o
   3   1   4       45.15       58.51      0.73 o
   4   1   4        0.76        1.27      0.74 o
   5   1   4       81.24       91.87      1.26 o
   6   1   4        3.31        2.47      0.94 o
   7   1   4       53.86       65.63      2.60 o
   8   1   4      334.19      278.98      3.33 o
   9   1   4        4.42        2.38      1.48 o
  10   1   4       17.33       19.21      2.49 o
  11   1   4        0.30        4.10      2.31 o
 -12   2   4       14.01        9.87      2.49 o
 -11   2   4       21.59       21.41      2.52 o
 -10   2   4       16.14       18.71      1.89 o
  -9   2   4        0.60        5.35      1.36 o
  -8   2   4      811.44      757.81      4.66 o
  -7   2   4     1778.55     1745.05      3.97 o
  -6   2   4      178.73      151.76      1.10 o
  -5   2   4       33.97       51.10      0.85 o
  -4   2   4      646.95      824.30      3.97 o
  -3   2   4      541.31      546.46      2.28 o
  -2   2   4      147.30      224.86      1.22 o
  -1   2   4       74.35       99.55      0.82 o
   0   2   4     4466.66     4484.53     19.44 o
   1   2   4      271.22      226.11      1.88 o
   2   2   4      379.68      459.54      3.06 o
   3   2   4     1684.44     1773.38      4.50 o
   4   2   4      333.24      318.44      2.80 o
   5   2   4       15.99       13.00      0.89 o
   6   2   4        8.19        9.40      1.46 o
   7   2   4       57.54       52.24      1.43 o
   8   2   4       19.46       29.30      2.11 o
   9   2   4        0.02        1.93      3.04 o
  10   2   4        1.07        0.69      1.18 o
  11   2   4       14.67       15.52      2.82 o
 -12   3   4        0.03        0.80      1.97 o
 -11   3   4        0.90        2.03      2.88 o
 -10   3   4       36.97       35.62      2.00 o
  -9   3   4       12.15       19.02      2.64 o
  -8   3   4     1492.65     1448.77      8.43 o
  -7   3   4       21.99       15.80      1.19 o
  -6   3   4      111.38      121.01      0.97 o
  -5   3   4       70.94      105.16      0.84 o
  -4   3   4       12.53       12.46      0.55 o
  -3   3   4        0.19        1.51      0.28 o
  -2   3   4      405.82      462.87      3.02 o
  -1   3   4        0.52        4.18      1.09 o
   0   3   4     2555.21     2747.25      7.95 o
   1   3   4       61.74       74.73      0.96 o
   2   3   4      320.75      313.88      1.35 o
   3   3   4      216.08      229.64      2.69 o
   4   3   4        6.75       10.98      0.66 o
   5   3   4      166.27      149.32      1.32 o
   6   3   4       70.12       62.68      2.73 o
   7   3   4       12.33        7.59      1.62 o
   8   3   4      110.31      102.07      3.77 o
   9   3   4       20.60       14.84      2.16 o
  10   3   4        4.91        7.08      2.61 o
  11   3   4       48.70       54.13      3.35 o
 -12   4   4       22.82       19.60      3.32 o
 -11   4   4        6.90        6.19      2.00 o
 -10   4   4       12.23       13.87      1.97 o
  -9   4   4      175.55      177.16      3.26 o
  -8   4   4       26.38       28.76      1.63 o
  -7   4   4     1019.09      949.67      7.01 o
  -6   4   4      284.17      272.82      2.74 o
  -5   4   4      436.18      453.33      2.51 o
  -4   4   4     2763.89     2771.75     10.31 o
  -3   4   4      157.00      136.84      1.24 o
  -2   4   4       12.76        0.41      1.23 o
  -1   4   4       52.99       45.15      1.34 o
   0   4   4       62.54       55.97      0.63 o
   1   4   4     2073.57     2189.93      5.92 o
   2   4   4      196.12      223.73      1.24 o
   3   4   4      856.11      821.47      4.28 o
   4   4   4       76.97       73.75      1.04 o
   5   4   4      339.71      313.97      2.24 o
   6   4   4       14.01       11.68      1.26 o
   7   4   4       21.14       19.84      1.24 o
   8   4   4      122.44      129.06      2.77 o
   9   4   4       30.34       25.59      2.73 o
  10   4   4        6.40        5.77      3.47 o
  11   4   4        0.01        7.01      2.22 o
 -12   5   4       14.89       18.74      3.67 o
 -11   5   4       95.78       93.17      2.88 o
 -10   5   4        1.16        7.20      1.48 o
  -9   5   4      289.31      266.90      5.19 o
  -8   5   4       37.52       34.95      1.82 o
  -7   5   4      101.31       95.49      2.31 o
  -6   5   4       79.09       80.48      1.19 o
  -5   5   4      450.01      468.34      2.64 o
  -4   5   4      330.01      307.95      2.01 o
  -3   5   4     1073.74     1258.91     12.96 o
  -2   5   4       77.87      121.78      5.13 o
  -1   5   4      119.85      144.44      1.89 o
   0   5   4      273.74      292.21      2.46 o
   1   5   4        0.03        2.04      0.47 o
   2   5   4       11.60        5.37      0.76 o
   3   5   4       11.51       18.38      0.69 o
   4   5   4      641.24      598.39      4.21 o
   5   5   4      209.97      194.25      1.36 o
   6   5   4        0.05        1.29      0.76 o
   7   5   4      371.36      337.73      4.25 o
   8   5   4      269.27      288.51      6.17 o
   9   5   4      228.15      225.64      5.29 o
  10   5   4        6.78        5.95      2.73 o
  11   5   4      144.22      160.24     10.80 o
 -12   6   4       47.93       53.75      6.34 o
 -11   6   4        0.02        4.48      1.85 o
 -10   6   4      280.99      287.26      5.24 o
  -9   6   4      327.22      312.97      4.03 o
  -8   6   4      334.10      344.44      3.59 o
  -7   6   4       16.81       18.81      2.03 o
  -6   6   4       43.61       43.57      2.49 o
  -5   6   4       33.11       32.33      0.94 o
  -4   6   4      159.06      182.02      1.86 o
  -3   6   4      121.11      131.39      2.47 o
  -2   6   4      117.97      138.08      1.83 o
  -1   6   4       12.74        5.65      0.92 o
   0   6   4        3.54        9.86      0.85 o
   1   6   4     1417.93     1400.50      3.29 o
   2   6   4      305.58      299.43      1.45 o
   3   6   4     1101.70     1084.30      4.82 o
   4   6   4     1174.70     1157.30      3.87 o
   5   6   4        0.25        0.62      0.99 o
   6   6   4      487.14      447.28      2.60 o
   7   6   4      216.83      204.05      2.38 o
   8   6   4       15.62       19.38      2.44 o
   9   6   4      181.37      200.34      4.95 o
  10   6   4       52.09       51.45      4.82 o
  11   6   4        5.24       21.91      9.19 o
 -12   7   4       33.80       35.48      3.87 o
 -11   7   4      117.67      112.41      3.27 o
 -10   7   4        5.44        5.85      2.07 o
  -9   7   4      109.71      124.27      3.46 o
  -8   7   4       89.71      104.98      3.56 o
  -7   7   4      823.91      844.31     14.71 o
  -6   7   4        0.80        1.03      1.10 o
  -5   7   4     1562.05     1556.16      6.94 o
  -4   7   4      471.02      441.83      3.53 o
  -3   7   4      415.46      397.33      2.86 o
  -2   7   4      919.66      809.63      5.42 o
  -1   7   4        0.37        2.99      1.47 o
   0   7   4      106.37      113.11      1.84 o
   1   7   4        9.56        7.26      0.86 o
   2   7   4      472.45      423.47      2.11 o
   3   7   4       78.13       76.39      1.25 o
   4   7   4      662.70      662.07      2.89 o
   5   7   4      345.74      311.05      2.43 o
   6   7   4       40.82       36.61      1.60 o
   7   7   4       39.14       42.24      1.76 o
   8   7   4       17.08       22.59      2.26 o
   9   7   4      108.13      116.51      3.91 o
  10   7   4        1.03       12.24      3.27 o
 -12   8   4        0.01        3.01      4.42 o
 -11   8   4        0.30        4.44      1.83 o
 -10   8   4        6.90        6.32      2.63 o
  -9   8   4       20.08       28.03      2.85 o
  -8   8   4       32.16       26.95      4.51 o
  -7   8   4        9.67       14.63      4.87 o
  -6   8   4     1620.08     1555.27      8.30 o
  -5   8   4     1570.23     1463.60      6.97 o
  -4   8   4      279.79      265.05      2.65 o
  -3   8   4      222.85      197.86      2.30 o
  -2   8   4        0.79        0.57      0.65 o
  -1   8   4       81.28       74.18      2.07 o
   0   8   4        1.06        3.19      1.12 o
   1   8   4       14.16       13.46      1.61 o
   2   8   4      839.19      841.62      2.89 o
   3   8   4      670.08      649.39      2.97 o
   4   8   4       78.48       71.76      1.90 o
   5   8   4       96.74       79.26      1.73 o
   6   8   4       35.13       28.39      1.77 o
   7   8   4       16.02       17.57      1.73 o
   8   8   4        0.01        2.70      1.57 o
   9   8   4       81.79       91.90      3.63 o
  10   8   4      129.25      148.05     17.24 o
 -11   9   4       23.77       24.97      2.84 o
 -10   9   4        0.03        0.30      0.56 o
  -9   9   4       19.81       17.95      2.90 o
  -8   9   4       11.96       16.16      4.21 o
  -7   9   4       49.24       37.82      2.32 o
  -6   9   4      156.82      136.10      2.93 o
  -5   9   4      259.04      254.64      3.70 o
  -4   9   4        0.01        3.28      1.38 o
  -3   9   4      133.67      106.72      2.03 o
  -2   9   4       31.02       46.01      2.81 o
  -1   9   4      346.77      353.51      4.16 o
   0   9   4        2.85        3.20      2.05 o
   1   9   4      534.30      540.13      5.48 o
   2   9   4      459.40      448.89      2.69 o
   3   9   4        0.14       -0.26      0.67 o
   4   9   4      185.74      169.12      2.31 o
   5   9   4       11.90        7.41      2.48 o
   6   9   4       20.94       18.75      3.11 o
   7   9   4        1.87        1.97      0.83 o
   8   9   4        2.57        1.76      1.34 o
   9   9   4        0.01        4.03      2.25 o
  10   9   4       23.38       33.97      9.32 o
 -11  10   4        0.26        3.70      4.15 o
 -10  10   4        1.42        1.12      2.16 o
  -9  10   4        0.91        6.21      2.45 o
  -8  10   4       70.14       81.22      4.38 o
  -7  10   4        7.06        8.78      2.46 o
  -6  10   4       22.05       34.02      2.99 o
  -5  10   4       50.48       68.48      3.34 o
  -4  10   4       10.00        5.12      1.47 o
  -3  10   4        0.93        0.12      3.64 o
  -2  10   4        2.29        4.07      1.44 o
  -1  10   4       38.58       26.30      2.23 o
   0  10   4       45.64       63.80      8.30 o
   1  10   4       30.37       22.41      1.86 o
   2  10   4       59.27       58.34      1.45 o
   3  10   4       41.68       29.37      1.51 o
   4  10   4        0.90        2.60      1.24 o
   5  10   4        5.58        4.79      3.98 o
   6  10   4       29.07       26.52      1.63 o
   7  10   4       23.05       21.85      2.16 o
   8  10   4        3.43       -0.16      0.32 o
   9  10   4        0.00        1.40      1.66 o
 -10  11   4       12.59        4.78      4.36 o
  -9  11   4        1.14        3.41      1.61 o
  -8  11   4       10.52       16.17      2.42 o
  -7  11   4       37.66       35.05      3.31 o
  -6  11   4        1.33       11.10      5.31 o
  -5  11   4       19.08       13.47      2.53 o
  -4  11   4        1.88        0.39      0.41 o
  -3  11   4       67.94       65.42      1.93 o
  -2  11   4      174.88      172.90      2.33 o
  -1  11   4     1149.65     1169.78     14.83 o
   0  11   4      326.34      346.42      7.13 o
   1  11   4      211.84      214.69      3.20 o
   2  11   4       12.23       14.69      1.73 o
   3  11   4       77.75       70.57      1.76 o
   4  11   4        4.72        3.26      1.60 o
   5  11   4       51.34       50.51      2.52 o
   6  11   4       17.07       17.79      1.78 o
   7  11   4        9.99        9.20      1.94 o
   8  11   4       44.43       39.49      2.25 o
   9  11   4        0.28        2.71      3.43 o
 -10  12   4        5.35        9.67      3.58 o
  -9  12   4       20.04       23.28      2.30 o
  -8  12   4        8.21       12.86      2.47 o
  -7  12   4      170.13      155.21      3.54 o
  -6  12   4      235.96      216.30      3.06 o
  -5  12   4       15.31       20.01      1.96 o
  -4  12   4       35.97       31.64      1.91 o
  -3  12   4      458.20      465.32      3.94 o
  -2  12   4      268.95      257.82      4.32 o
  -1  12   4       27.73       18.52      2.66 o
   0  12   4      299.14      269.17      8.35 o
   1  12   4       19.55       14.50      2.44 o
   2  12   4      107.20       97.47      2.50 o
   3  12   4        2.23        4.79      3.08 o
   4  12   4        3.36        9.32      1.82 o
   5  12   4       62.21       62.43      3.25 o
   6  12   4       48.48       61.07      2.05 o
   7  12   4       36.26       52.27      2.54 o
   8  12   4        2.55        1.19      0.92 o
   9  12   4       15.07       20.17      2.99 o
  -9  13   4        2.53        7.64      3.07 o
  -8  13   4       81.17       83.86      3.40 o
  -7  13   4       42.67       43.27      2.49 o
  -6  13   4        6.77        5.71      1.90 o
  -5  13   4       60.37       40.43      4.37 o
  -4  13   4        9.89        8.32      1.52 o
  -3  13   4       26.89       29.83      1.83 o
  -2  13   4      222.34      216.33      2.70 o
  -1  13   4       30.36       19.50      2.98 o
   0  13   4        3.99        4.92      3.69 o
   1  13   4       14.57       13.41      2.24 o
   2  13   4        0.24        0.58      3.00 o
   3  13   4        3.01        0.18      0.61 o
   4  13   4       88.39       88.54      2.78 o
   5  13   4      294.17      317.97      4.18 o
   6  13   4       24.28       31.32      2.13 o
   7  13   4       25.21       35.85      2.14 o
   8  13   4       40.12       41.40      2.52 o
  -9  14   4       51.36       56.59      3.66 o
  -8  14   4       22.14       31.65      3.32 o
  -7  14   4       28.73       43.23      2.65 o
  -6  14   4       17.67       20.58      3.72 o
  -5  14   4       19.81       25.67      3.12 o
  -4  14   4       42.34       49.64      2.29 o
  -3  14   4       30.79       36.53      2.56 o
  -2  14   4       73.72       72.50      3.08 o
  -1  14   4       55.49       46.30      2.69 o
   0  14   4       64.26       70.47      3.83 o
   1  14   4       92.36       97.19      3.01 o
   2  14   4       19.86       23.48      2.40 o
   3  14   4        0.37       -0.01      0.39 o
   4  14   4      142.15      158.21      3.46 o
   5  14   4        0.13       11.30      2.72 o
   6  14   4      158.79      173.29      4.72 o
   7  14   4       91.78       94.15      3.88 o
  -8  15   4       39.35       43.13      6.60 o
  -7  15   4        2.49        6.39      1.95 o
  -6  15   4       14.53       17.64      2.67 o
  -5  15   4       73.85       74.26      2.77 o
  -4  15   4        5.29        4.58      1.78 o
  -3  15   4       27.83       24.46      3.04 o
  -2  15   4        0.08        4.31      1.72 o
  -1  15   4       27.70       27.13      6.66 o
   0  15   4       41.85       34.63      4.49 o
   1  15   4       84.56       85.15      6.34 o
   2  15   4       13.52       11.71      2.55 o
   3  15   4        0.92        5.01      3.65 o
   4  15   4        0.15        4.19      3.55 o
   5  15   4       48.35       60.24      4.52 o
   6  15   4       13.17       22.38      3.41 o
   7  15   4       28.90       30.36      4.86 o
  -7  16   4       43.53       40.28      2.98 o
  -6  16   4        4.67        4.63      3.96 o
  -5  16   4        2.24        0.67      3.09 o
  -4  16   4        3.40        1.37     39.13 o
  -3  16   4        5.44        7.92      2.83 o
  -2  16   4       29.96       24.68      2.10 o
  -1  16   4        1.16        2.89      3.75 o
   0  16   4       42.57       32.61      3.30 o
   1  16   4        0.49        5.10      2.25 o
   2  16   4       46.37       50.41      2.94 o
   3  16   4        0.93       -0.24      1.07 o
   4  16   4        2.13        4.82      2.26 o
   5  16   4       30.72       40.62      4.36 o
   6  16   4        4.16        1.93      5.72 o
  -6  17   4        1.50        1.38      2.87 o
  -3  17   4       23.61       23.84      1.83 o
  -2  17   4        0.02        1.79      1.96 o
  -1  17   4        0.34        4.00      1.76 o
   0  17   4        2.33        8.99      3.21 o
   1  17   4        2.52        3.08      2.51 o
   2  17   4        3.16        3.45      6.72 o
   3  17   4        1.30       -0.80      1.41 o
   4  17   4       26.29       23.21      4.71 o
   5  17   4       10.99       17.79      3.02 o
  -5  18   4        3.69        4.76      3.76 o
  -4  18   4        4.35        2.40      2.88 o
  -3  18   4       46.68       47.45      2.67 o
  -2  18   4        3.54        1.69      3.31 o
  -1  18   4        4.41        3.83      1.79 o
   0  18   4       12.41       18.57      2.61 o
   1  18   4       18.23       23.39      3.80 o
   2  18   4        3.36        6.19      4.25 o
   3  18   4       47.96       40.88      4.81 o
   4  18   4        1.68        8.47      2.85 o
  -4  19   4       33.88       38.28      5.15 o
  -3  19   4        2.17       11.08      5.51 o
  -2  19   4       24.26       35.85      2.57 o
  -1  19   4       16.79       20.33      2.76 o
   0  19   4       12.07       13.45      5.66 o
   1  19   4       14.27       22.92      2.86 o
   2  19   4       26.02       38.99      6.46 o
 -12   1   5        0.78        0.53      1.50 o
 -11   1   5       33.93       38.35      2.21 o
 -10   1   5      211.75      220.28      2.79 o
  -9   1   5       75.78       66.34      1.83 o
  -8   1   5       92.52       88.92      4.54 o
  -7   1   5      182.02      174.34      3.26 o
  -6   1   5      128.44      158.54      1.31 o
  -5   1   5      286.78      288.73      3.03 o
  -4   1   5       53.43       65.02      1.72 o
  -3   1   5      265.29      302.33      2.05 o
  -2   1   5       81.25       85.96      1.62 o
  -1   1   5       58.86       65.55      0.77 o
   0   1   5     1683.58     1709.35      5.29 o
   1   1   5     2916.50     3194.24     23.33 o
   2   1   5      102.00       80.94      1.05 o
   3   1   5       48.58       40.72      0.97 o
   4   1   5       20.09       31.23      0.76 o
   5   1   5       66.05       61.57      1.74 o
   6   1   5       91.96       93.36      1.74 o
   7   1   5      174.71      158.44      2.03 o
   8   1   5        0.10        1.37      1.60 o
   9   1   5       17.83       18.00      2.28 o
  10   1   5       14.20       20.20      2.43 o
  11   1   5       40.35       43.25      4.47 o
 -12   2   5        1.12        0.02      0.86 o
 -11   2   5       62.83       57.29      2.26 o
 -10   2   5      161.25      159.87      2.54 o
  -9   2   5       54.90       51.69      1.61 o
  -8   2   5        6.66        9.96      1.35 o
  -7   2   5      398.79      410.95      1.83 o
  -6   2   5      806.96      846.33      3.29 o
  -5   2   5      829.90      868.00      3.41 o
  -4   2   5      970.76     1192.27      5.62 o
  -3   2   5      333.67      289.93      2.29 o
  -2   2   5     1059.41     1044.52      2.63 o
  -1   2   5        4.36        5.29      0.47 o
   0   2   5     1663.68     1696.35      6.48 o
   1   2   5      189.55      267.75      1.39 o
   2   2   5      723.48      767.10      4.54 o
   3   2   5      398.87      362.03      2.67 o
   4   2   5       84.25       88.54      0.97 o
   5   2   5      328.00      306.72      4.16 o
   6   2   5      907.27      853.70      4.05 o
   7   2   5      453.27      446.12      4.12 o
   8   2   5       25.93       25.59      1.98 o
   9   2   5       50.99       50.30      2.70 o
  10   2   5       60.13       60.58      3.01 o
  11   2   5       11.25       12.56      3.25 o
 -12   3   5       36.15       37.70      3.28 o
 -11   3   5       89.13       84.83      2.80 o
 -10   3   5        6.10        9.73      1.77 o
  -9   3   5       33.38       33.16      1.97 o
  -8   3   5        6.24        6.97      1.66 o
  -7   3   5       82.77       85.48      3.39 o
  -6   3   5        1.64        5.31      0.68 o
  -5   3   5      277.13      253.00      1.42 o
  -4   3   5     1715.98     1861.03      5.58 o
  -3   3   5      198.44      253.98      2.84 o
  -2   3   5     1196.93     1218.46      3.69 o
  -1   3   5      550.60      536.55      3.05 o
   0   3   5     1242.95     1508.44      4.11 o
   1   3   5     2044.30     2086.58      4.93 o
   2   3   5     2048.76     2067.28      8.20 o
   3   3   5      406.75      384.31      1.94 o
   4   3   5      826.72      829.63      4.00 o
   5   3   5      934.38      902.05      9.38 o
   6   3   5       57.66       45.96      3.44 o
   7   3   5      121.44      118.93      3.35 o
   8   3   5       69.70       66.87      2.43 o
   9   3   5        1.10        1.66      2.02 o
  10   3   5       15.27       18.83      2.91 o
  11   3   5        8.22       13.18      3.05 o
 -12   4   5       58.87       63.64      4.94 o
 -11   4   5        0.28        3.68      1.52 o
 -10   4   5       68.26       68.31      2.30 o
  -9   4   5      189.64      188.09      2.46 o
  -8   4   5      333.21      329.32      4.04 o
  -7   4   5      452.48      432.10      3.33 o
  -6   4   5      784.28      776.67      2.75 o
  -5   4   5       56.28       65.88      0.79 o
  -4   4   5       43.30       69.46      0.60 o
  -3   4   5      209.20      183.60      1.55 o
  -2   4   5     1685.60     1808.49      7.41 o
  -1   4   5      564.03      648.30      5.88 o
   0   4   5      318.95      330.77      2.02 o
   1   4   5      108.37      119.36      0.95 o
   2   4   5      414.04      412.17      3.41 o
   3   4   5     1804.59     1891.55     13.34 o
   4   4   5      887.23      857.71      2.89 o
   5   4   5       18.63       18.83      1.08 o
   6   4   5       92.67       82.14      2.75 o
   7   4   5       50.78       54.25      3.56 o
   8   4   5       21.21       32.44      4.49 o
   9   4   5       23.08       26.01      2.92 o
  10   4   5       35.56       39.64      3.25 o
  11   4   5        0.85        8.07      2.93 o
 -12   5   5        0.79       10.78      2.86 o
 -11   5   5       15.28       15.70      2.33 o
 -10   5   5       11.03       18.16      3.25 o
  -9   5   5      213.08      207.56      3.82 o
  -8   5   5      766.72      710.28     18.81 o
  -7   5   5      544.89      500.74      8.45 o
  -6   5   5      124.40      124.60      2.74 o
  -5   5   5       68.91       59.35      1.56 o
  -4   5   5       41.77       35.25      0.79 o
  -3   5   5      382.61      386.87      2.74 o
  -2   5   5      815.73      984.64      4.19 o
  -1   5   5       32.20       52.53      1.01 o
   0   5   5        0.11        0.30      0.32 o
   1   5   5       15.99        6.28      0.67 o
   2   5   5      357.09      323.38      1.57 o
   3   5   5       36.64       40.32      1.18 o
   4   5   5      585.54      532.56      2.44 o
   5   5   5      302.91      289.29      3.55 o
   6   5   5       64.07       65.02      1.88 o
   7   5   5       65.86       75.99      2.08 o
   8   5   5      282.45      303.87     14.07 o
   9   5   5       44.09       49.49      5.13 o
  10   5   5       15.39       19.26      3.83 o
 -12   6   5       17.73       20.53      2.66 o
 -11   6   5        0.02        2.05      1.42 o
 -10   6   5        2.13        7.55      2.19 o
  -9   6   5       66.56       73.69      6.17 o
  -8   6   5       10.22        5.72      2.20 o
  -7   6   5      271.78      275.90      6.22 o
  -6   6   5        5.34        6.47      1.47 o
  -5   6   5       52.40       61.53      1.86 o
  -4   6   5      454.34      468.66      3.16 o
  -3   6   5      535.42      570.26      3.41 o
  -2   6   5      306.28      360.24      2.91 o
  -1   6   5        4.54       12.59      1.14 o
   0   6   5     1638.04     1657.57      6.65 o
   1   6   5      224.16      230.70      1.57 o
   2   6   5      230.17      217.46      1.47 o
   3   6   5      263.78      257.74      2.03 o
   4   6   5      769.30      715.51      4.23 o
   5   6   5       46.17       47.30      1.37 o
   6   6   5        1.14        1.06      0.66 o
   7   6   5       23.14       23.88      1.97 o
   8   6   5       40.56       51.32      3.08 o
   9   6   5       26.82       32.37      3.02 o
  10   6   5        0.17        0.85      0.79 o
 -12   7   5       19.41       20.92      2.79 o
 -11   7   5       42.32       34.15      2.65 o
 -10   7   5       11.69       12.68      2.77 o
  -9   7   5        4.28        7.38      2.17 o
  -8   7   5       19.02       17.61      4.12 o
  -7   7   5      289.50      283.94      2.94 o
  -6   7   5      343.74      330.05      2.94 o
  -5   7   5      259.39      282.67      2.35 o
  -4   7   5       69.68       79.16      4.55 o
  -3   7   5      219.00      222.38      4.84 o
  -2   7   5       42.33       50.47      1.64 o
  -1   7   5       43.37       54.64      1.37 o
   0   7   5     2062.68     2197.28     14.62 o
   1   7   5      640.61      710.01      3.78 o
   2   7   5       98.63       91.20      1.22 o
   3   7   5       36.08       40.50      1.61 o
   4   7   5        7.99        9.64      2.49 o
   5   7   5       75.19       64.77      1.69 o
   6   7   5        3.93        3.67      2.43 o
   7   7   5       31.62       33.66      1.84 o
   8   7   5       53.39       56.51      3.24 o
   9   7   5       25.42       24.12      5.34 o
  10   7   5        2.00        7.81      3.55 o
 -11   8   5        0.86        2.21      1.57 o
 -10   8   5       88.96      101.48      3.73 o
  -9   8   5      135.42      141.59     14.68 o
  -8   8   5      176.07      182.67      2.83 o
  -7   8   5       18.94       11.63      1.97 o
  -6   8   5        8.33        1.94      2.01 o
  -5   8   5       36.25       30.77      1.75 o
  -4   8   5      779.67      777.84      4.35 o
  -3   8   5       93.98       89.59      2.04 o
  -2   8   5       12.83       16.56      1.80 o
  -1   8   5      193.03      167.55      1.86 o
   0   8   5        3.32        1.37      0.67 o
   1   8   5      536.64      624.13      2.67 o
   2   8   5       18.57       18.32      1.05 o
   3   8   5      212.47      196.24      2.07 o
   4   8   5       59.83       53.10      2.18 o
   5   8   5       14.14       19.55      1.66 o
   6   8   5      285.12      249.65      2.95 o
   7   8   5      236.69      228.46      3.19 o
   8   8   5        0.31        0.34      2.84 o
   9   8   5        5.55       17.26      2.94 o
  10   8   5        6.93       17.58      8.56 o
 -11   9   5       82.51       94.16      3.36 o
 -10   9   5       28.11       30.91      3.39 o
  -9   9   5        5.77        9.67      2.55 o
  -8   9   5      145.17      149.95      3.18 o
  -7   9   5       78.38       75.23      2.84 o
  -6   9   5      104.72      102.05      2.94 o
  -5   9   5       33.29       27.30      5.51 o
  -4   9   5        5.71        0.93      1.09 o
  -3   9   5       32.88       30.81      1.66 o
  -2   9   5      243.79      223.02      2.32 o
  -1   9   5      157.03      109.99      1.79 o
   0   9   5        9.08        8.08      1.33 o
   1   9   5      409.42      391.66      3.66 o
   2   9   5       59.57       68.34      1.46 o
   3   9   5       99.56       92.62      3.14 o
   4   9   5       41.74       42.88      1.91 o
   5   9   5      215.82      212.02      3.07 o
   6   9   5       21.90       20.67      1.90 o
   7   9   5       54.74       52.43      1.97 o
   8   9   5       86.77       87.58      3.00 o
   9   9   5       94.35       97.74      5.68 o
 -11  10   5        5.76        3.25      2.62 o
 -10  10   5       19.47       16.53      3.49 o
  -9  10   5      105.72      106.50      3.76 o
  -8  10   5       48.64       47.20      2.61 o
  -7  10   5        1.16        1.68      2.93 o
  -6  10   5      335.30      317.19      4.05 o
  -5  10   5      186.90      128.54     10.94 o
  -4  10   5     1044.08     1070.11      6.21 o
  -3  10   5      486.64      463.11      3.83 o
  -2  10   5      475.46      435.36      4.30 o
  -1  10   5      105.94      112.96      2.17 o
   0  10   5        7.90        8.98      1.49 o
   1  10   5      166.31      179.77      2.06 o
   2  10   5      269.20      256.23      2.88 o
   3  10   5      337.26      328.80      2.82 o
   4  10   5       11.66        5.70      2.10 o
   5  10   5        0.47        1.44      1.35 o
   6  10   5       21.83       19.76      2.42 o
   7  10   5       86.64       86.73      2.27 o
   8  10   5        6.56        4.96      2.59 o
   9  10   5       26.99       34.68      2.84 o
 -10  11   5        0.09        3.02      6.15 o
  -9  11   5       20.75       21.29      3.30 o
  -8  11   5       59.05       71.63      3.35 o
  -7  11   5       40.96       45.16      3.65 o
  -6  11   5       73.47       51.78      2.23 o
  -5  11   5      136.56      167.29      2.15 o
  -4  11   5       90.47      109.05      2.21 o
  -3  11   5      201.75      179.90      2.47 o
  -2  11   5      374.55      380.60      3.19 o
  -1  11   5        2.35        2.29      1.28 o
   0  11   5        1.08        0.34      0.64 o
   1  11   5      137.14      132.34      1.87 o
   2  11   5      187.56      160.29      2.34 o
   3  11   5       16.79       17.04      1.55 o
   4  11   5       98.64       86.87      1.79 o
   5  11   5      156.56      149.71      3.89 o
   6  11   5       30.34       29.18      2.37 o
   7  11   5        7.10        5.89      1.76 o
   8  11   5       36.67       34.07      2.38 o
   9  11   5       87.65       85.29      3.50 o
 -10  12   5       38.24       39.37      3.72 o
  -9  12   5       55.31       61.84      2.51 o
  -8  12   5       65.53       55.74      2.76 o
  -7  12   5       60.65       55.31      2.48 o
  -6  12   5        1.29        1.21      2.02 o
  -5  12   5        7.71        6.52      2.34 o
  -4  12   5       77.73       68.57      1.99 o
  -3  12   5      156.73      144.79      2.38 o
  -2  12   5        0.05        3.51      2.76 o
  -1  12   5        0.54        0.54      1.09 o
   0  12   5       61.96       67.74      1.86 o
   1  12   5      276.36      259.05      2.35 o
   2  12   5       10.45        7.08      1.65 o
   3  12   5      167.73      171.34      2.48 o
   4  12   5       76.09       69.92      1.82 o
   5  12   5       47.64       43.77      1.98 o
   6  12   5       59.09       63.25      2.32 o
   7  12   5       54.19       53.69      2.34 o
   8  12   5       12.14       12.44      1.98 o
  -9  13   5       19.14       16.82      2.78 o
  -8  13   5       24.68       32.33      3.46 o
  -7  13   5       20.35       23.93      2.57 o
  -6  13   5       53.88       48.60      2.87 o
  -5  13   5       50.61       43.69      2.33 o
  -4  13   5        1.07        1.42      1.04 o
  -3  13   5       54.10       41.58      1.87 o
  -2  13   5      238.11      192.68      3.17 o
  -1  13   5       17.67       21.25      1.88 o
   0  13   5      183.95      158.81      2.55 o
   1  13   5       23.98       16.36      1.62 o
   2  13   5        6.46        4.70      2.34 o
   3  13   5        0.02        2.43      0.98 o
   4  13   5        1.22        4.72      0.91 o
   5  13   5       12.93       16.75      2.02 o
   6  13   5        8.24       15.20      1.93 o
   7  13   5        6.67        6.08      1.74 o
   8  13   5        2.72        8.28      2.19 o
  -9  14   5        2.32        2.51      5.00 o
  -8  14   5       17.88       29.42      3.74 o
  -7  14   5       40.94       30.94      2.75 o
  -6  14   5       15.59       14.66      2.37 o
  -5  14   5       28.27       20.99      2.43 o
  -4  14   5       23.20       22.98      2.63 o
  -3  14   5       96.34       73.19      2.16 o
  -2  14   5        9.78        4.83      1.93 o
  -1  14   5       40.00       43.77      2.87 o
   0  14   5       24.97       15.99      1.91 o
   1  14   5        3.11       -0.17      0.36 o
   2  14   5        3.42        4.88      1.67 o
   3  14   5        5.00        8.29      1.48 o
   4  14   5      137.93      161.28      2.46 o
   5  14   5        2.07        5.37      1.65 o
   6  14   5       23.10       35.55      4.56 o
   7  14   5        1.82        5.60      3.09 o
  -8  15   5      152.82      137.52      3.54 o
  -7  15   5       28.78       27.18      2.84 o
  -6  15   5       71.01       72.72      3.11 o
  -5  15   5       16.64       15.90      2.75 o
  -4  15   5        1.28        1.84      1.51 o
  -3  15   5        0.44        2.61      1.27 o
  -2  15   5        8.57       13.32      2.61 o
  -1  15   5       88.01       87.49      2.51 o
   0  15   5        8.21       10.09      1.92 o
   1  15   5        7.24        6.05      2.52 o
   2  15   5        0.59        0.23      2.19 o
   3  15   5        2.86        4.86      1.68 o
   4  15   5       39.53       42.59      2.24 o
   5  15   5       51.06       63.48      3.03 o
   6  15   5        3.07       10.92      4.66 o
  -7  16   5       37.44       35.44      3.80 o
  -6  16   5        1.12        1.11     20.23 o
  -5  16   5       30.77       26.33      4.05 o
  -4  16   5       16.30       13.72      2.41 o
  -3  16   5      101.92       88.70      3.88 o
  -2  16   5        2.69        2.07      1.66 o
  -1  16   5       68.00       61.31      2.60 o
   0  16   5      247.60      246.12      4.46 o
   1  16   5        0.70        2.04      1.92 o
   2  16   5       26.95       32.46      4.27 o
   3  16   5       21.10       22.97      4.57 o
   4  16   5       61.09       72.69      8.01 o
   5  16   5        5.78       13.67      3.12 o
  -6  17   5        0.00        0.79      3.79 o
  -5  17   5        9.08        1.04      4.26 o
  -4  17   5       63.70       55.62      3.80 o
  -3  17   5        6.54        5.71      3.29 o
  -2  17   5       46.12       42.52      2.70 o
  -1  17   5       45.93       50.76      2.51 o
   0  17   5        1.24        6.42      1.79 o
   1  17   5       26.77       26.29      2.35 o
   2  17   5       17.05       15.96      2.50 o
   3  17   5        2.11        6.66      5.60 o
   4  17   5       33.65       44.07      3.94 o
  -5  18   5        4.10        0.56      1.09 o
  -4  18   5        0.63        1.86      3.19 o
  -3  18   5       52.76       50.02      3.67 o
  -2  18   5        4.62        0.98      1.46 o
  -1  18   5        2.64        3.47      1.71 o
   0  18   5       44.49       48.40      2.57 o
   1  18   5        0.61        6.73      2.44 o
   2  18   5        1.33        2.26      8.93 o
   3  18   5        3.72       10.07      3.59 o
  -3  19   5        5.13        6.15      2.46 o
  -2  19   5       10.14       15.90      6.97 o
  -1  19   5        3.56        2.96      2.34 o
   0  19   5        2.11        6.49      2.58 o
   1  19   5       18.27       19.94      2.88 o
 -13   0   6       28.05       28.63      5.27 o
 -12   0   6        2.39       -0.33      1.88 o
 -11   0   6       13.51       14.70      2.70 o
 -10   0   6       89.82       97.93      3.69 o
  -9   0   6      131.60      122.89      3.13 o
  -8   0   6        0.25       -0.03      0.44 o
  -7   0   6      333.58      333.11      6.30 o
  -6   0   6     1151.77     1112.69      5.13 o
  -5   0   6      378.20      355.01      2.80 o
  -4   0   6     1144.29     1409.61      3.85 o
  -3   0   6     2726.54     2910.32     18.50 o
  -2   0   6     1237.35     1262.99      6.30 o
  -1   0   6        0.61        3.39      0.99 o
   0   0   6     8618.16     9267.53     29.08 o
   1   0   6       55.34       42.79      1.21 o
   2   0   6      123.30       97.32      1.25 o
   3   0   6      369.34      488.37      4.16 o
   4   0   6     2106.75     2017.17     11.01 o
   5   0   6     1119.83     1081.09      7.05 o
   6   0   6      297.70      278.78      2.95 o
   7   0   6        9.07        6.46      1.90 o
   8   0   6       13.97        9.95      1.99 o
   9   0   6       46.42       53.90      3.42 o
  10   0   6       98.31      111.55      8.30 o
 -13   1   6        4.98       -0.28      6.71 o
 -12   1   6        1.06        1.21      1.62 o
 -11   1   6      119.67      124.57      3.06 o
 -10   1   6       54.16       50.50      2.04 o
  -9   1   6       34.37       34.31      1.79 o
  -8   1   6      165.21      161.21      2.15 o
  -7   1   6      235.51      239.42      2.69 o
  -6   1   6        5.17        6.11      1.04 o
  -5   1   6      154.19      127.57      1.36 o
  -4   1   6       41.11       27.27      0.75 o
  -3   1   6      855.94      905.56      4.25 o
  -2   1   6      494.15      475.68      1.44 o
  -1   1   6       18.46        9.74      0.90 o
   0   1   6     1562.43     1846.74      8.38 o
   1   1   6     3035.35     3310.10     13.32 o
   2   1   6      386.73      340.97      2.53 o
   3   1   6       46.43       36.10      0.75 o
   4   1   6      339.06      343.41      1.77 o
   5   1   6     2097.78     1985.83      5.18 o
   6   1   6      767.51      714.15      2.96 o
   7   1   6        0.38        2.07      1.31 o
   8   1   6       59.18       59.17      2.13 o
   9   1   6        5.21        4.50      2.63 o
  10   1   6        9.25       17.51      3.18 o
 -12   2   6       34.01       26.27      3.28 o
 -11   2   6        7.20        8.53      1.70 o
 -10   2   6       17.40       16.97      1.84 o
  -9   2   6      129.34      124.76      2.39 o
  -8   2   6        0.74        0.06      0.84 o
  -7   2   6      753.16      726.90      2.85 o
  -6   2   6       82.70       79.48      1.72 o
  -5   2   6      406.89      430.00      2.67 o
  -4   2   6     1369.71     1664.04      6.73 o
  -3   2   6       83.37       64.54      0.87 o
  -2   2   6        3.48       15.73      0.79 o
  -1   2   6      253.72      309.10      1.74 o
   0   2   6     3080.38     3290.87     16.17 o
   1   2   6     1933.84     2373.42      6.02 o
   2   2   6      467.63      479.32      1.42 o
   3   2   6        2.29        4.05      0.78 o
   4   2   6     2718.58     2539.69      5.81 o
   5   2   6       42.73       42.33      1.88 o
   6   2   6       57.31       56.81      1.64 o
   7   2   6      351.63      347.60      4.23 o
   8   2   6       40.23       33.04      2.88 o
   9   2   6       65.60       65.70      3.42 o
  10   2   6       17.10       20.74      2.73 o
 -12   3   6       84.76       86.08      3.71 o
 -11   3   6       30.96       26.43      2.99 o
 -10   3   6       30.80       30.32      2.09 o
  -9   3   6       19.83       16.99      1.61 o
  -8   3   6        3.18        6.70      1.45 o
  -7   3   6        4.48        4.53      0.75 o
  -6   3   6       38.72       32.60      0.86 o
  -5   3   6        5.67        6.14      0.64 o
  -4   3   6        6.44        9.16      0.58 o
  -3   3   6     2352.41     2573.16     19.61 o
  -2   3   6      312.97      327.69      1.65 o
  -1   3   6      461.80      441.97      3.34 o
   0   3   6      906.83     1002.61      4.74 o
   1   3   6      226.66      242.76      2.68 o
   2   3   6      265.50      267.07      1.36 o
   3   3   6       29.20       32.06      0.85 o
   4   3   6        0.56       10.51      2.47 o
   5   3   6       13.06       12.70      2.65 o
   6   3   6       93.67       83.62      1.70 o
   7   3   6      164.71      162.10      3.43 o
   8   3   6        9.58       10.32      2.63 o
   9   3   6       18.78       19.91      2.83 o
  10   3   6        6.86        6.51      3.02 o
 -12   4   6       15.22       27.60      3.14 o
 -11   4   6       40.04       43.52      2.52 o
 -10   4   6        4.36       10.78      1.93 o
  -9   4   6        2.79        6.40      2.01 o
  -8   4   6      113.71      117.47      2.34 o
  -7   4   6        6.37        4.93      1.28 o
  -6   4   6       26.95       35.06      0.86 o
  -5   4   6       90.60      134.18      0.94 o
  -4   4   6     1361.39     1531.94      6.53 o
  -3   4   6       59.32       53.99      1.10 o
  -2   4   6       41.58       49.69      1.75 o
  -1   4   6     2377.41     2618.93      4.71 o
   0   4   6        9.10       19.86      0.54 o
   1   4   6      449.94      473.19      1.69 o
   2   4   6        6.36        7.54      1.11 o
   3   4   6        1.14        0.87      2.01 o
   4   4   6     1092.72     1002.97      3.94 o
   5   4   6      141.59      145.57      5.17 o
   7   4   6       78.45       93.38      3.21 o
   8   4   6        0.13        0.07      1.95 o
   9   4   6       27.46       28.74      3.15 o
  10   4   6       31.47       27.01      3.36 o
 -12   5   6       88.20       98.55      4.00 o
 -11   5   6       55.68       55.94      3.64 o
 -10   5   6       28.56       35.61      2.31 o
  -9   5   6        0.07        1.45      0.91 o
  -8   5   6       41.66       42.04      2.43 o
  -7   5   6       46.35       51.16      1.45 o
  -6   5   6        0.14        3.13      1.35 o
  -5   5   6      225.64      225.81      1.44 o
  -4   5   6      172.73      182.61      1.73 o
  -3   5   6      304.73      342.15      3.57 o
  -2   5   6        3.55        3.42      0.86 o
  -1   5   6      243.36      201.37      2.08 o
   0   5   6      411.66      428.66      2.62 o
   1   5   6       97.15       76.82      2.31 o
   2   5   6      893.19      915.01      4.09 o
   3   5   6       78.23       68.13      1.31 o
   4   5   6      910.23      869.33      3.44 o
   5   5   6       56.24       53.45      1.64 o
   6   5   6       15.17       10.76      1.52 o
   7   5   6        4.46        4.64      1.40 o
   8   5   6       10.47       18.14      2.61 o
   9   5   6       31.49       32.27      3.21 o
  10   5   6        1.43        5.24      3.49 o
 -12   6   6       71.86       86.14      3.25 o
 -11   6   6        1.85        3.50      1.42 o
 -10   6   6      209.30      200.49      4.38 o
  -9   6   6      131.68      133.99      3.46 o
  -8   6   6       35.91       25.00      2.63 o
  -7   6   6       49.82       56.53      2.53 o
  -6   6   6      249.34      247.40      3.90 o
  -5   6   6        9.32        1.85      1.93 o
  -4   6   6     1625.45     1601.65     20.92 o
  -3   6   6       90.43      135.59      2.06 o
  -2   6   6      461.11      503.12      3.45 o
  -1   6   6       80.50       92.41      0.76 o
   0   6   6       12.66       22.71      1.58 o
   1   6   6     1953.03     2078.66      5.86 o
   2   6   6       38.63       49.33      1.03 o
   3   6   6     2527.18     2437.12     10.03 o
   4   6   6      174.22      165.37      3.34 o
   5   6   6       34.17       37.06      1.37 o
   6   6   6      297.45      295.45      3.74 o
   7   6   6      240.07      238.90      3.63 o
   8   6   6       15.56       20.78      3.67 o
   9   6   6        5.90        7.83      3.33 o
  10   6   6       23.73       26.10      8.51 o
 -12   7   6       17.57       23.47      2.70 o
 -11   7   6       44.28       39.75      2.74 o
 -10   7   6        6.12       11.23      2.58 o
  -9   7   6       74.50       75.64      3.65 o
  -8   7   6       93.33       80.17      2.83 o
  -7   7   6        1.65        2.64      2.96 o
  -6   7   6       68.62       77.08      2.03 o
  -5   7   6      221.12      232.60      2.85 o
  -4   7   6       55.60       69.89      2.63 o
  -3   7   6      398.57      419.00      3.29 o
  -2   7   6      249.51      285.34      4.15 o
  -1   7   6        1.06        4.92      0.72 o
   0   7   6      150.89      159.60      1.28 o
   1   7   6      289.17      322.03      2.53 o
   2   7   6      756.69      781.54      4.34 o
   3   7   6      313.52      333.38      3.96 o
   4   7   6      262.16      219.62      1.95 o
   5   7   6      333.06      328.75      2.32 o
   6   7   6       87.84       87.41      2.07 o
   7   7   6       33.88       29.08      2.32 o
   8   7   6      142.88      146.61      4.07 o
   9   7   6       71.88       80.20      5.63 o
  10   7   6        0.17        7.84      3.58 o
 -11   8   6        0.01        0.88      1.24 o
 -10   8   6       33.31       39.38      3.18 o
  -9   8   6       79.47       82.39      3.36 o
  -8   8   6        5.59        4.31      2.45 o
  -7   8   6        7.87        7.93      2.41 o
  -6   8   6      155.36      155.38      3.85 o
  -5   8   6      223.70      266.41      2.93 o
  -4   8   6      253.82      247.18      8.72 o
  -3   8   6      429.60      438.69      4.70 o
  -2   8   6      216.82      252.74      2.32 o
  -1   8   6      251.22      252.18      1.83 o
   0   8   6        0.57        1.09      0.64 o
   1   8   6        0.42        0.13      0.22 o
   2   8   6      290.51      308.50      2.66 o
   3   8   6      658.17      653.51      3.57 o
   4   8   6        4.03        0.01      0.88 o
   5   8   6        9.25        5.35      2.30 o
   6   8   6       31.01       28.00      1.73 o
   7   8   6       59.99       67.82      2.09 o
   8   8   6       18.80       22.61      3.11 o
   9   8   6        0.07        6.25      2.78 o
 -11   9   6        6.66        3.38      3.30 o
 -10   9   6        1.67        0.12      0.56 o
  -9   9   6        1.03        0.94      1.66 o
  -8   9   6        6.70        0.70      2.74 o
  -7   9   6      146.66      133.84      5.46 o
  -6   9   6       13.65       16.29      1.90 o
  -5   9   6      352.65      309.19      4.43 o
  -4   9   6      339.08      327.02      3.48 o
  -3   9   6       13.86        8.17      2.44 o
  -2   9   6       85.53       59.10      2.43 o
  -1   9   6        0.22        4.27      1.87 o
   0   9   6      116.83      119.29      2.57 o
   1   9   6      259.22      256.28      1.78 o
   2   9   6      150.88      163.22      1.78 o
   3   9   6        0.80        0.39      0.70 o
   4   9   6       65.82       75.37      2.05 o
   5   9   6       38.91       29.29      1.66 o
   6   9   6        0.98        0.13      1.54 o
   7   9   6       21.23       18.83      1.85 o
   8   9   6        0.76        0.13      1.28 o
   9   9   6       35.90       26.65      4.56 o
 -11  10   6        0.37       -0.82     17.63 o
 -10  10   6        0.09        5.69      4.91 o
  -9  10   6        9.88       11.15      3.49 o
  -8  10   6       17.48       21.22      2.83 o
  -7  10   6       69.81       64.21      5.11 o
  -6  10   6        4.80        2.86      3.53 o
  -5  10   6       47.27       27.34      2.71 o
  -4  10   6        7.19       19.15      2.00 o
  -3  10   6      121.92       97.09      3.38 o
  -2  10   6       95.49       78.81      3.08 o
  -1  10   6        7.44        4.34      1.79 o
   0  10   6       79.54       63.00      1.57 o
   1  10   6        9.24       18.72      1.23 o
   2  10   6       56.39       42.83      1.39 o
   3  10   6      141.17      148.02      1.98 o
   4  10   6        0.53        1.49      1.18 o
   5  10   6       31.05       32.85      1.77 o
   6  10   6       11.28        8.70      1.89 o
   7  10   6        1.84        2.82      2.02 o
   9  10   6        0.73        1.26      5.54 o
 -10  11   6       10.51       14.60      3.30 o
  -9  11   6       25.39       31.40      3.00 o
  -8  11   6       54.41       52.48      7.50 o
  -7  11   6       67.32       47.46      4.58 o
  -6  11   6        2.86       -0.68      5.73 o
  -5  11   6       29.89       25.95      2.50 o
  -4  11   6       34.66       21.89      2.76 o
  -3  11   6      148.00      160.86      2.59 o
  -2  11   6      625.70      620.13      5.36 o
  -1  11   6      151.54      136.76      2.72 o
   0  11   6      196.23      209.09      2.51 o
   1  11   6      409.77      402.16      2.72 o
   2  11   6       54.79       61.01      1.47 o
   3  11   6       46.96       40.91      1.57 o
   4  11   6        3.05        3.81      1.37 o
   5  11   6        9.42        8.49      1.69 o
   6  11   6        0.00        1.41      3.28 o
   7  11   6        0.32        2.72      1.76 o
   8  11   6        6.39        2.80      1.68 o
 -10  12   6       16.08       20.90      3.58 o
  -9  12   6       47.76       59.13      3.39 o
  -8  12   6       60.06       61.17      3.33 o
  -7  12   6        0.05        3.21      2.83 o
  -6  12   6        7.82        2.02     17.39 o
  -5  12   6        7.80        7.48      2.26 o
  -4  12   6      107.45      122.55      4.62 o
  -3  12   6      368.84      384.91      4.01 o
  -2  12   6       50.86       59.94      2.23 o
  -1  12   6      175.77      167.89      2.60 o
   0  12   6      344.27      347.82      4.35 o
   1  12   6        0.02        0.40     10.66 o
   2  12   6      187.54      154.69      2.72 o
   3  12   6       49.79       47.10      1.85 o
   4  12   6        3.43        6.24      1.53 o
   5  12   6        0.99        1.04      0.68 o
   6  12   6       53.43       49.00      2.19 o
   7  12   6       84.50       73.05      2.48 o
   8  12   6        9.19        9.14      2.25 o
  -9  13   6       23.92       17.49      3.98 o
  -8  13   6      126.17      133.77      6.46 o
  -7  13   6        5.78        1.12      1.24 o
  -6  13   6       72.59       58.08      2.63 o
  -5  13   6       38.74       29.71      2.42 o
  -4  13   6       16.20       18.28      2.29 o
  -3  13   6       25.76       17.43      1.85 o
  -2  13   6       86.35       74.94      2.22 o
  -1  13   6      171.46      166.89      3.11 o
   0  13   6       30.80       31.29      2.11 o
   1  13   6       29.57       25.49      2.26 o
   2  13   6      112.97      102.87      2.47 o
   3  13   6        8.32       11.76      1.52 o
   4  13   6       15.29       16.79      4.14 o
   5  13   6       80.71       83.45      2.50 o
   6  13   6       17.55       21.92      2.15 o
   7  13   6       55.37       69.64      2.80 o
  -9  14   6       76.52       73.80      4.19 o
  -8  14   6       28.03       34.34      2.75 o
  -7  14   6       36.22       34.17      3.01 o
  -6  14   6        2.38       -0.13      0.24 o
  -5  14   6       15.32       15.50      3.92 o
  -4  14   6       36.05       39.87      2.26 o
  -3  14   6        3.57        0.91      2.13 o
  -2  14   6        6.49        8.70      1.98 o
  -1  14   6       83.97       95.29      3.06 o
   0  14   6       74.37       78.83      2.40 o
   1  14   6       69.44       63.22      2.37 o
   2  14   6        7.75       14.05      2.05 o
   3  14   6      227.01      234.20      3.92 o
   4  14   6      110.94      124.31      3.57 o
   5  14   6        1.72        8.24      2.86 o
   6  14   6       83.16      101.88      3.85 o
   7  14   6       40.19       50.92      8.52 o
  -8  15   6       13.14       29.51      3.48 o
  -7  15   6        0.01        3.92      2.71 o
  -6  15   6        4.07        0.93      1.66 o
  -5  15   6       13.25       15.70      4.58 o
  -4  15   6       30.00       32.29      2.28 o
  -3  15   6       11.48       11.03      1.99 o
  -2  15   6       77.73       96.20      2.71 o
  -1  15   6       91.94      106.10      2.65 o
   0  15   6        1.59        1.03      1.42 o
   1  15   6       17.38       17.45      3.12 o
   2  15   6       35.40       31.83      4.96 o
   3  15   6       21.72       30.65      3.80 o
   4  15   6       18.01       22.93      2.90 o
   5  15   6       43.90       45.66      4.13 o
   6  15   6        0.02        2.99      2.67 o
  -7  16   6       29.86       35.96      4.14 o
  -6  16   6        1.83        1.35      6.24 o
  -5  16   6        6.20        5.55      3.58 o
  -4  16   6        0.14       -0.20     53.54 o
  -3  16   6        9.61       13.06      2.28 o
  -2  16   6        5.90       10.15      1.99 o
  -1  16   6       40.41       40.17      2.60 o
   0  16   6        7.94       12.10      2.10 o
   1  16   6        0.46        1.50      2.72 o
   2  16   6        0.14        2.46      3.80 o
   3  16   6       25.21       28.22      2.72 o
   4  16   6       39.72       48.55      6.09 o
   5  16   6       20.08       21.36      3.80 o
  -6  17   6        8.61        5.49      5.56 o
  -5  17   6       15.49       12.87      3.47 o
  -3  17   6        5.62        3.53      2.39 o
  -2  17   6        3.38        5.45      1.94 o
  -1  17   6       11.04       10.88      2.36 o
   0  17   6       10.16       16.90      2.21 o
   1  17   6        0.66        2.30      2.10 o
   2  17   6        9.37        8.86      2.50 o
   3  17   6       28.26       34.56      2.97 o
   4  17   6       17.62       28.94      4.04 o
  -4  18   6        1.45        2.79      4.73 o
  -3  18   6        3.30        1.88      1.38 o
  -2  18   6        6.31        6.63      2.23 o
  -1  18   6       14.50       15.51      2.38 o
   0  18   6       34.22       31.33      2.62 o
   1  18   6        4.89        6.55      2.13 o
   2  18   6        7.10        7.34      3.41 o
  -2  19   6       39.73       38.07      2.77 o
  -1  19   6       16.29       17.50      3.37 o
   0  19   6        1.82        8.57      2.68 o
 -12   1   7       35.91       32.37      2.90 o
 -11   1   7       32.04       36.33      2.55 o
 -10   1   7       42.40       40.43      1.95 o
  -9   1   7      151.74      158.07      2.31 o
  -8   1   7       39.60       33.78      2.35 o
  -7   1   7       11.12        7.82      1.33 o
  -6   1   7      241.03      270.72      2.48 o
  -5   1   7       56.98       73.68      1.40 o
  -4   1   7      785.50      722.03      3.38 o
  -3   1   7      898.09      864.51      3.13 o
  -2   1   7      497.30      538.03      3.44 o
  -1   1   7      318.39      351.54      1.73 o
   0   1   7       66.16       81.59      1.01 o
   1   1   7       80.73       67.86      0.86 o
   2   1   7       28.44       21.37      0.61 o
   3   1   7        0.19        0.41      0.46 o
   4   1   7      250.42      225.88      1.80 o
   5   1   7      686.24      668.10      4.47 o
   6   1   7       83.27       72.46      1.58 o
   7   1   7       32.76       23.16      1.41 o
   8   1   7       27.78       26.42      1.69 o
   9   1   7        1.51        2.75      3.05 o
  10   1   7        1.66        0.77      4.83 o
 -12   2   7       60.72       60.80      2.97 o
 -11   2   7       54.05       44.50      2.76 o
 -10   2   7       15.26       15.51      2.13 o
  -9   2   7        0.01       -0.19      0.35 o
  -8   2   7       56.82       52.18      2.39 o
  -7   2   7      198.23      186.78      1.68 o
  -6   2   7      160.72      152.22      1.46 o
  -5   2   7       37.62       40.87      0.99 o
  -4   2   7      928.51      978.93      2.96 o
  -3   2   7     1475.05     1573.12      5.31 o
  -2   2   7        0.29        2.25      0.50 o
  -1   2   7     2079.12     2311.47      6.00 o
   0   2   7     1786.31     1856.62      4.72 o
   1   2   7       38.74       21.90      0.68 o
   2   2   7      209.98      231.93      2.14 o
   3   2   7      277.49      283.67      3.69 o
   4   2   7      705.72      634.29      2.78 o
   5   2   7      133.34      128.06      2.43 o
   6   2   7       45.61       47.78      1.48 o
   7   2   7       12.38        9.21      1.27 o
   8   2   7       17.48       18.71      2.17 o
   9   2   7       26.89       31.16      3.12 o
  10   2   7       55.11       51.19      5.19 o
 -12   3   7        4.26        8.90      2.77 o
 -11   3   7       21.92       25.08      2.55 o
 -10   3   7        6.79        5.83      1.42 o
  -9   3   7       14.34       12.30      1.77 o
  -8   3   7      306.87      309.56      3.67 o
  -7   3   7      143.61      171.39      2.09 o
  -6   3   7      159.52      147.90      1.28 o
  -5   3   7     1338.07     1292.02      4.33 o
  -4   3   7       45.59       37.44      0.66 o
  -3   3   7      339.02      382.01      1.63 o
  -2   3   7      556.22      574.30      2.36 o
  -1   3   7      165.23      112.33      1.27 o
   0   3   7       33.65       24.36      0.79 o
   1   3   7      966.17     1026.14      3.02 o
   2   3   7      482.10      462.78      3.65 o
   3   3   7       47.34       63.71      1.10 o
   4   3   7      261.75      279.80      3.43 o
   5   3   7      604.66      555.57      3.78 o
   6   3   7      177.97      177.72      2.82 o
   7   3   7        8.79        8.60      2.43 o
   8   3   7       61.24       55.70      3.17 o
   9   3   7      103.54      118.18      6.86 o
  10   3   7        1.53        4.82      2.86 o
 -12   4   7       41.11       50.00      6.56 o
 -11   4   7       13.60       13.38      2.31 o
 -10   4   7      123.47      124.68      2.79 o
  -9   4   7       73.82       90.93      4.13 o
  -8   4   7       84.44       76.52      2.18 o
  -7   4   7      331.25      332.47      2.19 o
  -6   4   7      388.91      377.90      6.32 o
  -5   4   7       11.54       10.84      0.69 o
  -4   4   7        9.78        3.42      0.90 o
  -3   4   7        4.46        4.49      1.20 o
  -2   4   7      109.52      109.38      1.31 o
  -1   4   7      103.91      148.91      1.66 o
   0   4   7      559.30      585.17      2.55 o
   1   4   7      129.85      130.63      3.13 o
   2   4   7      181.15      167.23      1.96 o
   3   4   7      845.32      792.64      4.51 o
   4   4   7     2676.73     2553.65     19.01 o
   5   4   7        0.00        0.36      0.85 o
   6   4   7      335.32      319.65      4.39 o
   7   4   7      179.81      161.97      3.79 o
   8   4   7       12.09       12.20      2.63 o
   9   4   7        6.27       12.29      3.40 o
  10   4   7        3.18        4.55      3.28 o
 -12   5   7        3.81       17.30      2.71 o
 -11   5   7       66.79       74.66      2.83 o
 -10   5   7        3.35        7.73      2.27 o
  -9   5   7       84.72       84.23      2.99 o
  -8   5   7       30.61       29.01      2.41 o
  -7   5   7      322.66      324.90      2.94 o
  -6   5   7      567.54      533.90      2.67 o
  -5   5   7      325.44      287.36      1.72 o
  -4   5   7        0.03        0.02      0.39 o
  -3   5   7       62.55       81.12      2.16 o
  -2   5   7       73.76       65.11      1.67 o
  -1   5   7       58.28       68.61      2.08 o
   0   5   7       15.44       23.68      1.51 o
   1   5   7      423.92      457.27      2.35 o
   2   5   7      488.52      459.52      2.60 o
   3   5   7      579.57      582.19     10.98 o
   4   5   7       79.82       84.22      1.88 o
   5   5   7      710.53      693.69      3.97 o
   6   5   7      121.91       91.15      6.10 o
   7   5   7       16.05       13.88      2.55 o
   8   5   7       14.05       12.46      2.59 o
   9   5   7        0.00        1.68      2.36 o
  10   5   7        8.64       12.72      3.25 o
 -12   6   7        3.81       10.40      2.16 o
 -11   6   7        0.01        2.05      2.13 o
 -10   6   7        0.25        0.17      1.90 o
  -9   6   7        6.46        4.97      2.30 o
  -8   6   7       33.60       30.63      3.10 o
  -7   6   7        7.74        5.72      2.08 o
  -5   6   7        8.00        5.06      1.94 o
  -4   6   7       64.84       73.80      2.05 o
  -3   6   7       66.85       45.99      1.95 o
  -2   6   7      232.27      196.82      2.52 o
  -1   6   7        0.02        0.19      0.28 o
   0   6   7      116.35      124.24      1.48 o
   1   6   7      154.69      169.56      3.90 o
   2   6   7      218.98      219.46      2.12 o
   3   6   7        3.28        3.02      1.07 o
   4   6   7      201.45      205.96      2.58 o
   5   6   7      165.15      157.61      2.15 o
   6   6   7       10.11        8.61      1.40 o
   7   6   7       31.15       35.03      3.91 o
   8   6   7       64.50       79.94      3.61 o
   9   6   7        0.02        2.83      4.28 o
 -12   7   7       10.80       15.87      2.83 o
 -11   7   7        0.59       -0.22      0.62 o
 -10   7   7        7.46        8.42      3.42 o
  -9   7   7       18.16       17.60      2.64 o
  -8   7   7        9.97        7.78      1.95 o
  -7   7   7        8.83        8.23      2.04 o
  -6   7   7      189.30      167.55      2.92 o
  -5   7   7       23.19       32.80      1.56 o
  -4   7   7      229.80      224.27      2.85 o
  -3   7   7      481.59      502.15      3.81 o
  -2   7   7      100.86      105.40      1.82 o
  -1   7   7      609.97      592.01      3.40 o
   0   7   7      135.78      110.10      1.12 o
   1   7   7      195.22      186.57      2.06 o
   2   7   7        0.34        1.23      0.86 o
   3   7   7       39.30       47.23      1.52 o
   4   7   7       38.42       41.79      1.48 o
   5   7   7       10.48        9.10      1.70 o
   6   7   7        1.47        0.08      0.35 o
   7   7   7       44.98       47.28      2.27 o
   8   7   7       44.11       49.76      3.97 o
   9   7   7        0.03        2.98      2.60 o
 -10   8   7       39.90       39.81      4.14 o
  -9   8   7       65.50       60.69      3.29 o
  -8   8   7       52.57       48.61      2.07 o
  -7   8   7        0.33        0.01      0.73 o
  -6   8   7        7.98        6.51      1.49 o
  -5   8   7        2.60        4.46      2.60 o
  -4   8   7        0.32        4.95      1.26 o
  -3   8   7       87.49       88.55      2.17 o
  -2   8   7       41.48       38.42      1.61 o
  -1   8   7      268.62      277.19      2.63 o
   0   8   7      512.82      519.48      2.41 o
   1   8   7      560.64      594.07      4.76 o
   2   8   7       99.90       88.19      1.60 o
   3   8   7     1169.26     1197.11      9.31 o
   4   8   7       91.88       84.32      1.90 o
   5   8   7        0.77        0.58      1.11 o
   6   8   7       61.68       57.82      2.34 o
   7   8   7       35.67       40.43      2.31 o
   8   8   7        2.55        4.84      3.62 o
   9   8   7        0.44        1.25      1.96 o
 -11   9   7       10.67        6.08      3.86 o
 -10   9   7       41.62       41.50      3.47 o
  -9   9   7        4.86        6.14      3.03 o
  -8   9   7       54.14       62.44      2.72 o
  -7   9   7      114.96      131.06      3.11 o
  -6   9   7       13.96       12.41      3.89 o
  -5   9   7      360.13      366.39      3.12 o
  -4   9   7      544.43      577.18     10.75 o
  -3   9   7      269.85      245.82      4.82 o
  -2   9   7      816.62      754.02      4.81 o
  -1   9   7      337.08      358.07      3.99 o
   0   9   7      144.52      130.73      1.65 o
   1   9   7      223.97      207.62      2.62 o
   2   9   7      618.81      570.90      3.82 o
   3   9   7       41.54       36.75      1.68 o
   4   9   7      271.77      258.50      2.93 o
   5   9   7        3.96        4.75      1.66 o
   6   9   7       22.27       19.74      1.96 o
   7   9   7        4.54        4.46      2.11 o
   8   9   7       23.33       25.87      3.65 o
   9   9   7       16.96       13.98      3.37 o
 -11  10   7        0.80       -0.18      1.06 o
 -10  10   7       22.94       26.52      3.45 o
  -9  10   7       24.19       18.78      3.14 o
  -8  10   7       40.72       39.22      2.93 o
  -7  10   7       31.01       20.17      4.74 o
  -6  10   7      179.25      153.27      2.41 o
  -5  10   7        6.20        2.68      1.76 o
  -4  10   7     1371.54     1226.43      5.30 o
  -3  10   7      919.06      895.08      5.52 o
  -2  10   7       42.65       37.82      1.90 o
  -1  10   7      677.96      678.20      4.93 o
   0  10   7      111.46       91.90      3.49 o
   1  10   7      204.82      188.72      2.53 o
   2  10   7       29.24       28.77      1.42 o
   3  10   7      182.43      195.82      2.78 o
   4  10   7       54.15       57.55      2.07 o
   5  10   7       56.14       53.88      1.99 o
   6  10   7       65.96       67.60      2.19 o
   7  10   7      129.78      139.87      3.64 o
   8  10   7        9.01        4.28      6.00 o
 -10  11   7       56.23       58.53      3.84 o
  -9  11   7       12.72       15.04      3.12 o
  -8  11   7        5.14        0.01      3.54 o
  -7  11   7       50.15       39.40      7.61 o
  -6  11   7       10.73        9.16      3.22 o
  -5  11   7       73.91       57.92      2.06 o
  -4  11   7       50.90       49.87      2.34 o
  -3  11   7       41.00       39.07      2.34 o
  -2  11   7       87.37      110.50      3.53 o
  -1  11   7      264.95      289.33      4.15 o
   0  11   7       98.87       90.51      2.35 o
   1  11   7      397.01      405.49      3.51 o
   2  11   7      446.15      513.18      4.83 o
   3  11   7       42.47       50.57      4.33 o
   4  11   7      130.30      134.04      4.42 o
   5  11   7        5.59        5.58      1.60 o
   6  11   7       61.31       57.71      2.63 o
   7  11   7        0.01        0.94      2.18 o
   8  11   7       27.51       18.39      4.84 o
 -10  12   7       12.81       16.62      3.44 o
  -9  12   7       17.13       21.22      3.19 o
  -8  12   7        0.08       10.05      3.71 o
  -7  12   7       49.21       53.82      3.16 o
  -6  12   7       38.01       40.35      3.94 o
  -5  12   7       14.84       13.68      2.34 o
  -4  12   7        2.30        1.27      3.64 o
  -3  12   7       21.28       27.13      3.53 o
  -2  12   7      100.64      120.09      3.84 o
  -1  12   7        1.01        3.28      2.79 o
   0  12   7       33.93       36.36      2.95 o
   1  12   7       99.83       99.28      2.51 o
   2  12   7       49.11       43.06      2.69 o
   3  12   7      342.63      320.57      5.59 o
   4  12   7       64.30       64.28      4.30 o
   5  12   7        8.24        7.35      3.10 o
   6  12   7       18.14       17.13      2.39 o
   7  12   7       33.28       34.28      2.93 o
  -9  13   7        4.84        9.02      4.04 o
  -8  13   7        0.62        5.51      2.69 o
  -7  13   7       11.05       10.00      2.97 o
  -6  13   7        9.82        2.48      3.65 o
  -5  13   7        0.47       -0.65      2.60 o
  -4  13   7        0.59        0.70      1.00 o
  -3  13   7       56.40       44.59      2.13 o
  -2  13   7        4.90        0.59      2.60 o
  -1  13   7       10.14        6.68      1.91 o
   0  13   7       10.69       13.02      1.94 o
   1  13   7      112.22      109.70      3.27 o
   2  13   7       11.00       15.68      2.74 o
   3  13   7       31.45       40.03      2.65 o
   4  13   7       29.83       32.07      3.69 o
   5  13   7       20.04       17.39      3.59 o
   6  13   7        1.66        5.39      2.69 o
   7  13   7        0.08        0.13      0.96 o
  -9  14   7       13.81       19.95      3.47 o
  -8  14   7        0.98        3.06      1.74 o
  -7  14   7        9.92       22.51      3.86 o
  -5  14   7       23.49       20.25      2.32 o
  -4  14   7        2.70        1.53      1.25 o
  -3  14   7       36.24       34.00      2.16 o
  -2  14   7       26.84       30.34      2.23 o
  -1  14   7        2.69        7.41      1.93 o
   0  14   7      188.09      174.12      3.05 o
   1  14   7        0.10        0.08      1.20 o
   2  14   7        5.17        8.90      1.95 o
   3  14   7       52.52       71.26      3.08 o
   4  14   7       24.77       32.08      3.85 o
   5  14   7       26.40       27.69      3.94 o
   6  14   7        8.05       14.03      2.93 o
  -8  15   7        0.01        3.01      2.89 o
  -7  15   7       31.22       30.09      3.55 o
  -6  15   7       30.30       22.28      3.07 o
  -4  15   7        0.57        2.42      2.29 o
  -3  15   7        5.04        7.08      2.15 o
  -2  15   7       84.55       71.09      2.55 o
  -1  15   7       36.88       38.62      2.49 o
   0  15   7       16.85       14.91      2.24 o
   1  15   7       66.78       64.24      3.82 o
   2  15   7      150.27      145.38      2.96 o
   3  15   7       99.49      107.93      3.52 o
   4  15   7       14.28       17.48      3.29 o
   5  15   7      105.55      115.06      5.18 o
  -7  16   7       20.48       20.69      4.88 o
  -6  16   7        4.78        5.33      4.44 o
  -5  16   7        0.00        1.91      5.03 o
  -4  16   7        0.01        6.71      2.76 o
  -3  16   7       37.03       54.81      3.19 o
  -2  16   7        2.12        4.94      1.68 o
  -1  16   7        6.56        9.39      2.29 o
   0  16   7       95.81      105.97      2.93 o
   1  16   7       16.67       20.50      2.77 o
   2  16   7        2.51        5.85      2.14 o
   3  16   7       29.85       34.09      3.04 o
   4  16   7      147.50      156.32      5.48 o
  -6  17   7        6.49        1.44      1.51 o
  -5  17   7       21.32       20.57      2.86 o
  -4  17   7        3.20        5.63      2.65 o
  -3  17   7       41.60       43.94      3.07 o
  -2  17   7      161.85      177.00      3.38 o
  -1  17   7       58.49       62.19      2.77 o
   0  17   7        0.14        2.75      1.57 o
   1  17   7       58.38       58.26      3.07 o
   2  17   7       10.70       12.06      2.90 o
   3  17   7        1.27        4.71      2.64 o
  -4  18   7        7.06        7.08      2.57 o
  -3  18   7       50.05       53.67      2.79 o
  -2  18   7        1.77        5.96      2.26 o
  -1  18   7       19.59       21.81      2.43 o
   0  18   7       91.78       93.87      3.06 o
   1  18   7        7.49        7.66      2.74 o
 -12   0   8       10.51       11.54      4.99 o
 -11   0   8       48.60       42.23      4.82 o
 -10   0   8       70.03       85.24      2.99 o
  -9   0   8       83.75       93.08      2.78 o
  -8   0   8       35.86       22.42      3.11 o
  -7   0   8      760.92      676.39     11.27 o
  -6   0   8      248.35      246.61      3.11 o
  -5   0   8        2.00        3.61      0.91 o
  -4   0   8     1050.77      998.95      3.60 o
  -3   0   8     3260.05     3286.75     10.39 o
  -2   0   8      317.79      306.80      3.28 o
  -1   0   8      890.31     1025.81      2.99 o
   0   0   8      394.97      483.64      2.05 o
   1   0   8      113.45      110.15      0.89 o
   2   0   8      367.94      411.81      5.21 o
   3   0   8      149.07      162.57      4.90 o
   4   0   8     1526.71     1407.68      8.98 o
   5   0   8      214.82      204.01      4.02 o
   6   0   8        3.85       -0.07      0.52 o
   7   0   8       69.36       59.57      3.49 o
   8   0   8       64.15       64.08      2.48 o
   9   0   8        3.56        3.72      1.73 o
 -12   1   8       36.35       40.49      3.76 o
 -11   1   8       20.74       27.89      2.51 o
 -10   1   8       22.12       23.08      2.24 o
  -9   1   8       27.43       21.98      1.43 o
  -8   1   8      563.67      478.49      3.40 o
  -7   1   8       60.51       44.36      2.02 o
  -6   1   8      249.62      251.66      2.45 o
  -5   1   8      800.41      821.02      5.24 o
  -4   1   8      958.45      903.51      4.69 o
  -3   1   8       99.03       78.22      0.97 o
  -2   1   8      752.38      824.30      3.82 o
  -1   1   8      416.78      391.23      1.99 o
   0   1   8       53.06       86.22      0.88 o
   1   1   8      792.73      881.18      4.06 o
   2   1   8      233.47      234.82      2.30 o
   3   1   8      135.07      132.89      2.51 o
   4   1   8      365.61      333.87      2.45 o
   5   1   8      759.77      714.56      5.68 o
   6   1   8       29.08       23.43      1.58 o
   7   1   8       10.16        8.58      1.44 o
   8   1   8        0.27        2.15      1.96 o
   9   1   8       60.38       68.30      2.87 o
  10   1   8        4.70        4.89      6.31 o
 -12   2   8        0.04        4.32      2.05 o
 -11   2   8       15.17       22.07      2.44 o
 -10   2   8       68.20       61.78      2.08 o
  -9   2   8       21.29       19.25      2.00 o
  -8   2   8      127.66      125.00      4.08 o
  -7   2   8      651.04      607.41      4.06 o
  -6   2   8        9.55       13.23      1.53 o
  -5   2   8       55.86       52.73      1.07 o
  -4   2   8       34.85       39.81      0.93 o
  -3   2   8       17.65        9.30      0.95 o
  -2   2   8      559.91      576.96      2.18 o
  -1   2   8       32.48       64.64      0.86 o
   0   2   8       78.09       70.10      0.98 o
   1   2   8      126.55      118.54      1.59 o
   2   2   8      120.50       96.87      0.91 o
   3   2   8        2.01        4.58      1.08 o
   4   2   8      924.33      876.35      3.83 o
   5   2   8        4.99        9.67      0.87 o
   6   2   8      142.82      142.86      2.33 o
   7   2   8       36.60       27.82      1.65 o
   8   2   8       19.34       27.98      2.35 o
   9   2   8        0.00        3.59      1.99 o
 -12   3   8       10.37       13.38      2.86 o
 -11   3   8      148.60      164.77      3.51 o
 -10   3   8       12.67       12.79      1.57 o
  -9   3   8        8.61       12.47      2.04 o
  -8   3   8      213.84      209.67      3.25 o
  -7   3   8      577.32      531.97      2.99 o
  -6   3   8      393.44      403.54      2.95 o
  -5   3   8        5.46       10.97      0.68 o
  -4   3   8        0.10        0.07      0.70 o
  -3   3   8       28.46       30.67      1.09 o
  -2   3   8       73.96       69.85      1.17 o
  -1   3   8       61.37       76.62      1.28 o
   0   3   8        0.42        2.15      0.76 o
   1   3   8        1.11        3.74      0.71 o
   2   3   8       14.10       14.42      0.73 o
   3   3   8       18.72       27.16      1.21 o
   4   3   8      896.65      833.69      4.90 o
   5   3   8      882.05      846.62      8.82 o
   6   3   8       96.34       89.61      2.00 o
   7   3   8        8.88        9.28      2.27 o
   8   3   8       24.35       30.88      2.27 o
   9   3   8        7.52        6.49      3.67 o
 -12   4   8       23.07       25.64      3.36 o
 -11   4   8       40.15       44.97      2.52 o
 -10   4   8       11.21       19.28      3.74 o
  -9   4   8       22.23       29.22      2.63 o
  -8   4   8       41.62       40.38      1.99 o
  -7   4   8       51.64       54.18      1.38 o
  -6   4   8       82.41       83.40      1.38 o
  -5   4   8        4.47        5.01      0.89 o
  -4   4   8      271.34      268.00      1.68 o
  -2   4   8        1.07        3.09      1.60 o
  -1   4   8       62.18       64.14      1.40 o
   0   4   8       21.32       10.11      1.33 o
   1   4   8      185.49      168.97      1.86 o
   2   4   8       57.16       54.34      1.12 o
   3   4   8      700.06      629.05      9.26 o
   4   4   8        6.73        7.65      1.97 o
   5   4   8       34.35       35.90      2.61 o
   6   4   8       12.70       14.59      1.54 o
   7   4   8       14.51       13.78      2.08 o
   8   4   8        3.27        7.84      2.69 o
   9   4   8        4.89        3.27      2.19 o
 -12   5   8        8.71       15.56      2.77 o
 -11   5   8       10.38       15.75      2.12 o
 -10   5   8       12.91       19.24      2.68 o
  -9   5   8      162.59      168.29      3.53 o
  -8   5   8       25.76       31.25      2.34 o
  -7   5   8       23.05       14.99      1.61 o
  -6   5   8      322.42      316.27      2.97 o
  -5   5   8      378.09      353.37      2.17 o
  -4   5   8        2.04        1.23      1.59 o
  -3   5   8      283.85      327.27      3.15 o
  -2   5   8     1675.91     1670.82      6.79 o
  -1   5   8     1310.71     1350.14      6.84 o
   0   5   8        5.58        5.13      0.81 o
   1   5   8        0.11        3.07      0.98 o
   2   5   8      329.58      320.34      2.14 o
   3   5   8     1332.72     1324.34      5.08 o
   4   5   8       38.29       37.34      3.13 o
   5   5   8       10.11       11.34      1.79 o
   6   5   8       61.42       58.05      2.13 o
   7   5   8        6.90        9.57      2.18 o
   8   5   8      112.43      119.72      3.89 o
   9   5   8        1.05        4.32      2.44 o
 -12   6   8       21.95       30.82      3.64 o
 -11   6   8       28.06       25.33      3.41 o
 -10   6   8       40.63       36.23      2.96 o
  -9   6   8       28.62       33.26      2.79 o
  -8   6   8        6.49        3.20      3.27 o
  -7   6   8       68.37       53.91      3.08 o
  -6   6   8      329.93      280.94      2.93 o
  -5   6   8       77.47       95.53      2.77 o
  -4   6   8      411.73      370.97      2.70 o
  -3   6   8      584.06      588.70      3.29 o
  -2   6   8      167.64      168.92      2.10 o
  -1   6   8       87.96       89.49      1.84 o
   0   6   8      414.28      401.60      2.61 o
   1   6   8      446.20      421.17      2.69 o
   2   6   8       88.09       98.37      1.79 o
   3   6   8     1123.86     1114.84      6.54 o
   4   6   8       37.54       34.08      3.90 o
   5   6   8        1.83        4.99      1.39 o
   6   6   8       87.79       76.68      2.37 o
   7   6   8       88.29       96.03      3.53 o
   8   6   8        8.14        9.46      2.69 o
   9   6   8        1.90        3.66      9.97 o
 -11   7   8       13.22       16.56      3.23 o
 -10   7   8        3.31        5.00      2.90 o
  -9   7   8        6.26        2.80      2.39 o
  -8   7   8        0.68        1.51      1.76 o
  -7   7   8      106.11      104.00      2.33 o
  -6   7   8       34.33       28.26      3.12 o
  -5   7   8      655.79      586.58      5.00 o
  -4   7   8      215.41      203.79      2.97 o
  -2   7   8       54.59       46.69      2.79 o
  -1   7   8      398.25      385.70      2.94 o
   0   7   8      242.47      204.47      1.93 o
   1   7   8      285.63      280.26      2.13 o
   2   7   8     1640.82     1594.68      9.52 o
   3   7   8       95.92       94.88      1.73 o
   4   7   8     1222.72     1219.53      4.68 o
   5   7   8       32.89       27.81      1.84 o
   6   7   8       14.74       17.89      1.56 o
   7   7   8        7.55       12.75      2.67 o
   8   7   8       17.57       18.92      3.56 o
   9   7   8        0.56        1.69      2.34 o
 -11   8   8        0.04        0.79      2.53 o
 -10   8   8        0.01        3.21      3.94 o
  -9   8   8        0.49       -0.04      0.52 o
  -8   8   8       13.35       11.66      1.97 o
  -7   8   8       77.46       93.13      3.87 o
  -6   8   8      317.17      313.56      2.98 o
  -5   8   8        1.43        9.26      4.70 o
  -4   8   8     1276.37     1294.35      6.48 o
  -3   8   8      388.77      385.90      3.87 o
  -2   8   8        0.30       -0.40      0.75 o
  -1   8   8      112.66      120.54      2.13 o
   0   8   8      553.55      528.14      3.52 o
   1   8   8      881.11      877.48      5.11 o
   2   8   8       33.12       42.24      1.87 o
   3   8   8       94.76       82.87      2.67 o
   4   8   8        0.83        6.96      1.00 o
   5   8   8       21.75       22.61      2.09 o
   6   8   8        0.22        3.40      1.98 o
   7   8   8       14.53       21.19      2.00 o
   8   8   8        3.30        2.27      4.07 o
 -11   9   8        5.77        8.11      4.51 o
 -10   9   8       28.71       29.55      3.25 o
  -9   9   8        0.32        0.60     20.99 o
  -8   9   8       10.57       10.78      1.98 o
  -7   9   8       58.36       58.37      2.64 o
  -6   9   8        5.01        5.54      1.48 o
  -5   9   8      374.64      351.36      3.82 o
  -4   9   8      364.30      387.91     13.19 o
  -3   9   8        1.18        3.72      1.50 o
  -2   9   8      118.03       95.33      2.24 o
  -1   9   8        8.35       12.35      2.26 o
   0   9   8      520.53      493.93      6.56 o
   1   9   8       47.06       34.44      1.84 o
   2   9   8       94.52      105.97      2.16 o
   3   9   8       12.83        9.88      2.51 o
   4   9   8       40.08       36.82      2.15 o
   5   9   8        2.96        2.11      6.54 o
   6   9   8      149.92      145.02      2.99 o
   7   9   8       65.76       72.61      2.69 o
   8   9   8       10.21       11.47      3.08 o
 -10  10   8        6.60        2.72      2.74 o
  -9  10   8       11.70        8.36      2.62 o
  -8  10   8        7.02        7.00      2.46 o
  -7  10   8        6.38       10.15      2.41 o
  -6  10   8        0.72        2.61      3.56 o
  -5  10   8       50.71       55.81      2.44 o
  -4  10   8        4.51        2.66      1.45 o
  -3  10   8        7.92       14.29      2.34 o
  -2  10   8       11.30        3.08      1.66 o
  -1  10   8       18.78       12.45      1.99 o
   0  10   8       88.16       84.29      2.80 o
   1  10   8        4.47        4.05      2.33 o
   2  10   8        0.10        0.06      0.15 o
   3  10   8        2.40        4.87      3.61 o
   4  10   8        1.90        2.82      2.20 o
   6  10   8        0.64        3.51      2.30 o
   7  10   8        0.02       -0.42      0.71 o
   8  10   8        0.20        1.64      2.41 o
 -10  11   8       23.20       20.82      3.51 o
  -9  11   8        1.76        3.81      2.38 o
  -8  11   8       60.72       63.61      3.48 o
  -7  11   8       23.62       33.93      3.30 o
  -6  11   8        4.37        1.19      3.16 o
  -5  11   8       31.94       23.73      2.16 o
  -4  11   8       80.13       79.00      2.67 o
  -3  11   8        0.46        1.52      1.12 o
  -2  11   8      326.24      310.14      4.18 o
  -1  11   8       62.24       58.82      2.47 o
   0  11   8      199.45      199.60      2.87 o
   1  11   8      124.34      124.97      3.21 o
   2  11   8       38.04       40.95      2.92 o
   3  11   8       12.58       11.72      3.62 o
   4  11   8       33.11       28.51      3.83 o
   5  11   8       21.23       18.89      3.28 o
   6  11   8       43.03       42.59      2.80 o
   7  11   8        0.30        1.24      9.04 o
 -10  12   8       11.98        7.06      5.39 o
  -9  12   8        9.87        4.75      4.20 o
  -8  12   8        0.52        2.93      1.23 o
  -7  12   8       39.78       32.13      2.32 o
  -6  12   8       17.17       12.47      2.43 o
  -5  12   8       30.20       23.70      2.05 o
  -4  12   8       14.07       12.71      2.13 o
  -3  12   8      293.30      278.96      5.62 o
  -2  12   8        8.48       10.24      1.95 o
  -1  12   8      301.27      324.16      5.39 o
   0  12   8      553.15      605.69      4.80 o
   1  12   8      182.46      200.10      3.03 o
   2  12   8      114.21       99.76      2.47 o
   3  12   8        0.11        0.05      0.10 o
   4  12   8       43.63       49.09      4.12 o
   5  12   8        1.56        1.74      1.77 o
   6  12   8       22.53       21.58      5.04 o
   7  12   8       22.46       18.86      5.24 o
  -9  13   8        1.49        1.68      1.91 o
  -8  13   8        6.17        7.77      2.37 o
  -7  13   8       11.53       14.59      2.28 o
  -6  13   8       18.74       17.82      2.52 o
  -5  13   8       35.75       36.50      2.15 o
  -4  13   8       16.92       22.67      2.95 o
  -3  13   8        0.35        5.97      1.71 o
  -2  13   8      150.73      149.54      3.64 o
  -1  13   8      246.57      264.04      3.23 o
   0  13   8       21.11       32.19      2.20 o
   1  13   8      115.16      102.27      3.26 o
   2  13   8      319.60      324.29      4.10 o
   3  13   8       75.02       85.67      4.87 o
   4  13   8       55.16       54.30      4.54 o
   5  13   8       96.57       98.84      7.66 o
   6  13   8       10.71        7.96      3.37 o
  -8  14   8        0.00        6.46      3.66 o
  -7  14   8       40.61       43.89      2.69 o
  -6  14   8       27.71       35.62      4.33 o
  -5  14   8        3.39        1.64      1.10 o
  -4  14   8        0.01        0.12      1.41 o
  -3  14   8      164.60      148.32      2.84 o
  -2  14   8       68.48       77.73      2.91 o
  -1  14   8       18.51       21.64      2.17 o
   0  14   8      251.27      244.62      3.45 o
   1  14   8       88.43       90.46      2.79 o
   2  14   8        0.01        6.15      1.97 o
   3  14   8       62.01       59.12      4.44 o
   4  14   8       12.49       14.43      3.84 o
   5  14   8        1.23        7.51      3.01 o
  -7  15   8        4.67        6.43      2.17 o
  -6  15   8       17.63       22.07      3.98 o
  -5  15   8        1.06        1.37      4.06 o
  -4  15   8        5.53        9.24      2.48 o
  -3  15   8        3.91        5.37      2.06 o
  -2  15   8       91.47       90.42      2.75 o
  -1  15   8       97.27      107.62      3.78 o
   0  15   8        0.28        6.11      2.62 o
   1  15   8       12.61       17.34      2.47 o
   2  15   8       25.86       30.08      2.48 o
   3  15   8       36.10       37.17      3.95 o
   4  15   8        0.61        0.39      1.78 o
   5  15   8        0.63       -0.29      4.24 o
  -6  16   8        0.50        2.02      2.82 o
  -5  16   8       11.03        9.57      3.01 o
  -4  16   8        0.12        6.92      3.46 o
  -3  16   8       22.53       23.64      2.48 o
  -2  16   8        1.62        3.22      1.87 o
  -1  16   8        0.17        1.98      2.38 o
   0  16   8        0.09        1.29      1.81 o
   1  16   8        0.59       -0.05      0.71 o
   2  16   8        0.74        2.88      1.98 o
   3  16   8       19.18       15.58      4.10 o
   4  16   8        4.54        3.75      4.05 o
  -5  17   8        2.60        1.39      7.57 o
  -4  17   8        1.02        3.33      2.63 o
  -3  17   8       21.28       24.80      2.67 o
  -2  17   8        1.40        3.77      2.24 o
  -1  17   8        8.23        5.47      2.74 o
   0  17   8        0.73        1.24      1.22 o
   1  17   8        6.60        6.82      2.74 o
   2  17   8        6.74        9.14      2.74 o
  -3  18   8        3.29        7.33      2.31 o
  -2  18   8        0.09        4.70      2.30 o
  -1  18   8        0.10        0.21      3.08 o
   0  18   8        7.59        7.31      2.52 o
 -12   1   9        1.88        0.44      3.83 o
 -11   1   9        7.94        7.26      4.50 o
 -10   1   9        6.42        4.60      2.39 o
  -9   1   9        7.31        7.84      1.38 o
  -8   1   9       46.21       48.75      2.53 o
  -7   1   9       29.09       35.29      1.67 o
  -6   1   9       26.69       31.56      1.60 o
  -5   1   9      572.34      577.39      4.33 o
  -4   1   9      774.99      740.92      3.41 o
  -3   1   9        0.13        1.85      0.43 o
  -2   1   9      175.95      184.86      2.38 o
  -1   1   9      358.70      304.99      1.34 o
   0   1   9        0.19       -0.02      0.15 o
   1   1   9      487.69      467.71      3.39 o
   2   1   9       60.64       56.59      1.23 o
   3   1   9       59.24       57.51      1.60 o
   4   1   9       27.10       27.87      2.20 o
   5   1   9        3.98        1.21      0.79 o
   6   1   9       13.29       13.28      1.53 o
   7   1   9        0.00        1.71      1.53 o
   8   1   9       15.50       11.39      2.06 o
   9   1   9       16.63       13.83      3.15 o
 -12   2   9        0.08        1.59      1.96 o
 -11   2   9        0.16        1.37      0.96 o
 -10   2   9       38.57       37.66      1.96 o
  -9   2   9       38.90       42.99      2.47 o
  -8   2   9       49.18       53.13      1.74 o
  -7   2   9       62.89       55.30      1.80 o
  -6   2   9      335.42      318.02      2.74 o
  -5   2   9       74.46       64.42      1.27 o
  -4   2   9      812.01      803.69      2.69 o
  -3   2   9     2609.16     2520.35     13.08 o
  -2   2   9      476.93      437.20      2.18 o
  -1   2   9      205.33      202.99      1.95 o
   0   2   9      445.35      398.68      2.58 o
   1   2   9        4.68        4.60      0.79 o
   2   2   9      154.01      155.59      1.19 o
   3   2   9       79.38       76.46      2.03 o
   4   2   9       14.58       15.36      1.16 o
   5   2   9        0.47        1.82      0.69 o
   6   2   9       32.30       36.65      1.61 o
   7   2   9       17.51       16.88      1.63 o
   8   2   9        4.87        5.79      2.42 o
   9   2   9        0.03        1.67      1.99 o
 -12   3   9       11.32        7.98      3.42 o
 -11   3   9      104.30      117.31      3.11 o
 -10   3   9       21.50       21.42      2.25 o
  -9   3   9       81.43       84.16      3.34 o
  -8   3   9      470.93      418.40      6.55 o
  -7   3   9        4.04        9.64      1.77 o
  -6   3   9      423.34      420.38      2.68 o
  -5   3   9      660.23      679.04      4.67 o
  -4   3   9      678.40      708.59      5.37 o
  -3   3   9      109.16       98.21      1.63 o
  -2   3   9      318.70      349.87      2.01 o
  -1   3   9       99.72      102.50      1.67 o
   0   3   9        1.43        0.88      1.55 o
   1   3   9       47.45       53.07      1.15 o
   2   3   9      432.99      390.67      1.64 o
   3   3   9      277.73      239.98      4.25 o
   4   3   9       16.89        7.65      1.32 o
   5   3   9      329.57      301.51      2.49 o
   6   3   9       52.17       45.82      1.85 o
   7   3   9       13.63        8.64      1.68 o
   8   3   9        6.82        7.38      2.62 o
   9   3   9       11.52       13.29      3.20 o
 -12   4   9        2.35        6.17      2.44 o
 -11   4   9        3.21        7.83      2.60 o
 -10   4   9      135.24      135.40      2.96 o
  -9   4   9       23.04       24.86      2.14 o
  -8   4   9      239.32      205.85      3.49 o
  -7   4   9     1476.72     1327.06      5.75 o
  -6   4   9      207.19      208.76      2.17 o
  -5   4   9       67.01       55.33      1.46 o
  -4   4   9      219.73      214.22      1.84 o
  -3   4   9      994.86      953.78      4.16 o
  -2   4   9      824.12      805.44      3.15 o
  -1   4   9      205.23      166.21      2.09 o
   0   4   9       17.24       28.07      1.20 o
   1   4   9      421.69      394.37      3.84 o
   2   4   9       41.45       30.50      1.71 o
   3   4   9      262.32      258.10      5.13 o
   4   4   9      152.17      126.45      2.10 o
   5   4   9        3.02        0.59      1.92 o
   6   4   9      132.25      117.77      2.17 o
   7   4   9       54.33       50.51      2.49 o
   8   4   9        3.42        6.26      2.52 o
   9   4   9       18.91       17.83      3.38 o
 -12   5   9        0.14        6.53      2.15 o
 -11   5   9       17.02       28.04      2.33 o
 -10   5   9       16.33       19.59      2.79 o
  -9   5   9        1.60        5.31      2.03 o
  -8   5   9       55.67       55.38      2.51 o
  -7   5   9       14.89       11.53      2.02 o
  -6   5   9       44.69       40.80      1.42 o
  -5   5   9      117.79      107.06      1.45 o
  -4   5   9     1034.04      967.33      4.50 o
  -3   5   9        0.34       -0.19      0.29 o
  -2   5   9      209.14      180.42      2.11 o
  -1   5   9      834.41      801.07      4.45 o
   0   5   9      192.54      177.78      1.99 o
   1   5   9      356.67      340.55      4.10 o
   2   5   9      349.86      344.32      2.41 o
   3   5   9      199.91      193.24      2.43 o
   4   5   9       78.48       81.05      3.10 o
   5   5   9      194.14      185.34      2.75 o
   6   5   9        1.63        4.02      1.21 o
   7   5   9        2.46        3.78      1.80 o
   8   5   9       31.05       36.82      3.49 o
   9   5   9        0.51        1.41      1.76 o
 -12   6   9       12.20       16.44      3.72 o
 -11   6   9       66.05       72.45      3.59 o
 -10   6   9        0.47       12.31      3.52 o
  -9   6   9        6.59        6.98      2.35 o
  -8   6   9       10.37        8.58      2.27 o
  -7   6   9       65.28       63.77      1.87 o
  -6   6   9      103.43       90.74      1.76 o
  -5   6   9      153.39      137.94      2.44 o
  -4   6   9        3.58        2.10      1.74 o
  -3   6   9      307.97      295.55      4.77 o
  -2   6   9       49.00       46.26      5.06 o
  -1   6   9      267.04      288.31      3.41 o
   0   6   9        5.48        4.52      1.19 o
   1   6   9       59.06       57.48      2.58 o
   2   6   9       45.69       41.26      1.79 o
   3   6   9        0.04        4.37      1.11 o
   4   6   9       10.33        9.98      1.36 o
   5   6   9       55.57       49.71      1.91 o
   6   6   9        0.02        3.19      2.01 o
   7   6   9        4.14        7.46      2.64 o
   8   6   9        0.50        2.20      3.77 o
 -11   7   9        8.42       14.66      2.83 o
  -9   7   9        2.73        0.19      2.57 o
  -8   7   9       43.19       31.06      2.75 o
  -7   7   9       41.27       35.83      1.95 o
  -6   7   9      154.81      133.94      2.95 o
  -5   7   9       93.60       77.64      2.87 o
  -4   7   9      403.30      390.74      4.05 o
  -3   7   9       48.82       54.76      3.59 o
  -2   7   9       47.94       31.98      2.76 o
  -1   7   9      103.31      107.16      2.64 o
   0   7   9        0.71        0.29      2.40 o
   1   7   9      344.85      331.44      3.36 o
   2   7   9      710.86      665.63      5.83 o
   3   7   9      328.99      308.33      2.89 o
   4   7   9      157.06      161.61      2.58 o
   5   7   9       32.24       27.51      1.78 o
   6   7   9       19.07       16.02      1.68 o
   7   7   9        0.27        0.99      1.27 o
   8   7   9        4.34        5.04      3.71 o
 -11   8   9      109.67      112.25      5.51 o
 -10   8   9       52.95       50.07      3.68 o
  -9   8   9       18.57       17.73      2.79 o
  -8   8   9       65.73       65.83      2.38 o
  -7   8   9       10.84       11.02      2.33 o
  -6   8   9      197.83      160.66      5.08 o
  -5   8   9       11.73        8.55      2.14 o
  -4   8   9      241.85      210.00      4.19 o
  -3   8   9       35.96       29.47      2.26 o
  -2   8   9       53.74       41.15      1.92 o
  -1   8   9        2.00       -0.28      0.37 o
   0   8   9       83.80       78.76      2.44 o
   1   8   9      119.69      124.13     11.30 o
   2   8   9      100.84       98.72      2.56 o
   3   8   9        0.02        4.37      0.93 o
   4   8   9       55.10       63.42      2.03 o
   5   8   9        0.60        3.02      3.32 o
   6   8   9       33.00       40.34      2.24 o
   7   8   9       34.58       41.57      3.54 o
   8   8   9        6.01        9.62      4.01 o
 -11   9   9       11.28        8.40      4.54 o
 -10   9   9        1.49        0.24      0.77 o
  -9   9   9       60.51       62.29      3.33 o
  -8   9   9       15.90       16.00      2.25 o
  -7   9   9      109.19       99.44      3.04 o
  -6   9   9       44.31       43.31      1.92 o
  -5   9   9      586.34      542.93      5.09 o
  -4   9   9        1.64       -0.72      1.04 o
  -3   9   9        7.82        8.91      2.94 o
  -2   9   9      507.87      507.46      3.79 o
  -1   9   9      620.57      634.28      5.26 o
   0   9   9       37.85       56.37      2.40 o
   1   9   9       24.87       25.39      2.61 o
   2   9   9       51.45       49.80      2.33 o
   3   9   9      131.01      127.66      4.29 o
   4   9   9       91.69       90.82      2.46 o
   5   9   9        2.46        5.32      1.55 o
   6   9   9       43.77       42.82      2.46 o
   7   9   9        0.84        7.37      3.64 o
 -10  10   9        0.47       -0.22      0.66 o
  -9  10   9       52.31       67.11      5.57 o
  -8  10   9        4.63        6.72      2.38 o
  -7  10   9        2.13        4.96      2.41 o
  -6  10   9      243.95      267.26      4.68 o
  -5  10   9       28.32       30.33      2.38 o
  -4  10   9      126.21      134.17      2.73 o
  -3  10   9       26.13       24.68      2.03 o
  -2  10   9       43.44       48.40      2.16 o
  -1  10   9      225.90      219.78      3.72 o
   0  10   9     1180.61     1149.23     19.99 o
   1  10   9      391.74      383.93      4.32 o
   2  10   9       18.62       13.06      2.43 o
   3  10   9      226.62      209.00      5.57 o
   4  10   9       63.62       55.72      2.81 o
   5  10   9        5.37        0.07      2.63 o
   6  10   9        8.71        8.98      2.73 o
   7  10   9       12.68       18.05      2.33 o
 -10  11   9        0.06        1.60      7.21 o
  -9  11   9       52.84       47.52      3.69 o
  -8  11   9       21.30       22.92      3.48 o
  -7  11   9       55.04       54.31      3.09 o
  -6  11   9       48.15       45.73      2.27 o
  -5  11   9      424.04      381.51      5.81 o
  -4  11   9       11.18        1.77      1.65 o
  -3  11   9       21.11       16.28      2.01 o
  -2  11   9      143.30      125.79      3.02 o
  -1  11   9      183.33      160.04      3.74 o
   0  11   9       92.66       80.34      2.53 o
   1  11   9       62.79       55.48      5.72 o
   2  11   9       14.98       15.50      5.60 o
   3  11   9       94.21       88.46      4.70 o
   4  11   9      148.32      154.75      5.11 o
   5  11   9        4.32        6.46      3.94 o
   6  11   9       14.04       18.43      6.37 o
   7  11   9        0.15        2.67      2.39 o
  -9  12   9        2.04        5.29      4.51 o
  -8  12   9       19.98       25.20      3.02 o
  -7  12   9        2.27        4.11      1.96 o
  -6  12   9       31.35       27.58      2.42 o
  -5  12   9       14.40       15.63      1.98 o
  -4  12   9       71.77       70.97      2.52 o
  -3  12   9       12.99       13.52      2.05 o
  -2  12   9       50.25       45.58      2.47 o
  -1  12   9        0.34        4.89      2.00 o
   0  12   9       37.30       42.43      2.36 o
   1  12   9       46.74       53.15      2.46 o
   2  12   9       33.88       33.77      2.83 o
   3  12   9       28.52       30.98      4.82 o
   4  12   9       53.23       48.35      4.15 o
   5  12   9        0.12        4.89      3.25 o
   6  12   9        9.42        6.44      4.23 o
  -9  13   9        0.31        5.42      4.35 o
  -8  13   9       48.95       47.77      3.62 o
  -7  13   9        3.71        3.94      2.29 o
  -6  13   9       22.51       17.43      2.88 o
  -5  13   9        0.00        1.96      1.78 o
  -4  13   9       18.87       13.49      2.23 o
  -3  13   9       81.12       76.65      2.51 o
  -2  13   9        0.68        0.53      2.22 o
  -1  13   9       73.21       71.81      2.59 o
   0  13   9        1.05        2.27      2.06 o
   1  13   9       49.02       44.59      2.44 o
   2  13   9       50.49       45.68      4.23 o
   3  13   9       23.42       12.38      5.15 o
   4  13   9       49.25       47.84      4.69 o
   5  13   9       17.71       17.56      3.41 o
  -8  14   9        0.08        0.10      4.30 o
  -7  14   9       26.69       27.48      2.77 o
  -6  14   9        3.23        5.23      2.93 o
  -5  14   9       11.85       14.71      2.18 o
  -4  14   9       15.34       15.88      2.19 o
  -3  14   9       73.90       90.75      3.26 o
  -2  14   9       22.06       12.96      2.36 o
  -1  14   9      154.79      142.58      3.49 o
   0  14   9       45.73       47.03      2.67 o
   1  14   9        9.77       12.19      2.52 o
   2  14   9        0.07        1.32      8.07 o
   4  14   9       25.13       20.16      4.86 o
   5  14   9        3.43        5.54      4.10 o
  -7  15   9        1.06        7.49      2.34 o
  -6  15   9        2.83        0.44      1.41 o
  -5  15   9        0.08       -0.28      1.05 o
  -4  15   9       66.24       70.16      2.62 o
  -3  15   9        3.58        2.95      1.63 o
  -2  15   9       94.92       93.67      2.99 o
  -1  15   9      114.20      116.07      4.97 o
   0  15   9       18.09       23.07      2.46 o
   1  15   9       53.74       48.44      2.77 o
   2  15   9       22.60       22.00      3.41 o
   3  15   9        5.59       -0.42      1.07 o
   4  15   9        2.02       -0.40      1.23 o
  -6  16   9       17.28       11.20      3.15 o
  -5  16   9        8.29        8.47      3.64 o
  -4  16   9        2.43        4.66      1.61 o
  -3  16   9       41.84       39.64      3.52 o
  -2  16   9        1.02        0.40      0.80 o
  -1  16   9        2.69        3.23      2.10 o
   0  16   9       33.12       33.76      2.66 o
   1  16   9       61.65       59.44      2.90 o
   2  16   9        0.95        1.84     11.76 o
   3  16   9        4.83        2.98      9.92 o
  -4  17   9       20.85       24.48      3.34 o
  -3  17   9       10.02        4.30      2.38 o
  -2  17   9       30.29       34.05      2.80 o
  -1  17   9       10.69       12.55      2.87 o
   0  17   9        8.90        8.70      2.68 o
   1  17   9       13.37       10.67      2.72 o
 -12   0  10        1.13        1.78      8.23 o
 -11   0  10       32.99       29.15      4.52 o
 -10   0  10       30.03       29.38      4.57 o
  -9   0  10      165.26      191.57      5.98 o
  -8   0  10      279.24      224.88      6.16 o
  -7   0  10      770.82      727.39      8.40 o
  -6   0  10      563.65      596.84     15.69 o
  -5   0  10      131.21      107.37      2.44 o
  -4   0  10        9.46       20.83      5.80 o
  -3   0  10     4054.42     4041.65     13.17 o
  -2   0  10      239.47      217.91      1.76 o
  -1   0  10      598.76      579.41      2.80 o
   0   0  10      952.24      906.42      6.10 o
   1   0  10       10.66        1.14      0.96 o
   2   0  10       75.73      104.55      2.89 o
   3   0  10       25.07       19.63      2.23 o
   4   0  10        1.21        0.91      0.62 o
   5   0  10       13.37        9.51      3.07 o
   6   0  10       24.28       20.76      2.85 o
   7   0  10       91.46       87.15      3.29 o
   8   0  10       18.00       16.81      3.08 o
 -12   1  10        3.71        2.45      3.86 o
 -11   1  10       15.75       15.24      2.98 o
 -10   1  10       74.30       74.57      3.54 o
  -9   1  10       19.21       15.65      2.47 o
  -8   1  10      314.31      283.63      3.28 o
  -7   1  10       19.05       24.45      3.41 o
  -6   1  10      275.86      243.21      2.24 o
  -5   1  10      647.60      606.92      4.93 o
  -4   1  10     2675.96     2556.89      5.66 o
  -3   1  10      177.42      164.17      6.16 o
  -2   1  10      315.44      293.69      1.53 o
  -1   1  10      561.40      523.08      1.88 o
   0   1  10        4.48       11.30      0.74 o
   1   1  10      126.22      124.52      1.38 o
   2   1  10        6.61        1.34      1.22 o
   3   1  10       71.26       67.72      1.46 o
   4   1  10       10.74       13.30      1.11 o
   5   1  10      237.38      225.49      4.25 o
   6   1  10       10.85        8.06      1.81 o
   7   1  10      127.14      136.07      2.57 o
   8   1  10        0.59       -0.11      0.27 o
 -12   2  10        4.91        6.06      3.21 o
 -11   2  10       17.61       24.48      3.55 o
 -10   2  10       63.17       49.71      2.46 o
  -9   2  10        0.02        2.38      1.50 o
  -8   2  10       12.33       12.85      1.59 o
  -7   2  10      439.59      368.54      4.21 o
  -6   2  10       10.44       11.68      1.65 o
  -5   2  10        0.04        0.04      0.24 o
  -4   2  10      303.87      285.20      1.91 o
  -3   2  10     3497.18     3292.15     10.71 o
  -2   2  10      213.74      202.22      1.68 o
  -1   2  10        0.03        0.15      0.47 o
   0   2  10       30.87       30.04      1.34 o
   1   2  10      108.40       90.43      1.31 o
   2   2  10       42.15       52.64      1.21 o
   3   2  10      143.28      150.11      2.05 o
   4   2  10       13.34       12.98      1.45 o
   5   2  10       39.21       37.78      1.66 o
   6   2  10      123.41      117.73      2.12 o
   7   2  10        7.70        7.65      1.86 o
   8   2  10       58.86       69.18      4.16 o
 -12   3  10        0.37        5.73      2.87 o
 -11   3  10        3.43        6.82      4.21 o
 -10   3  10       27.69       22.46      2.38 o
  -9   3  10        3.99        4.49      1.46 o
  -8   3  10       23.72       18.65      1.81 o
  -7   3  10       47.75       42.24      2.08 o
  -6   3  10       18.65       18.99      1.36 o
  -5   3  10      129.94      115.73      1.59 o
  -4   3  10       53.31       51.59      1.95 o
  -3   3  10       53.85       47.84      4.33 o
  -2   3  10       22.62       17.58      1.58 o
  -1   3  10       31.90       31.19      1.25 o
   0   3  10       71.44       63.36      1.19 o
   1   3  10        0.14        0.49      0.46 o
   2   3  10       99.17       84.41      3.21 o
   3   3  10        3.49        1.72      2.24 o
   4   3  10        1.79        1.98      1.86 o
   5   3  10      123.15      104.08      1.75 o
   6   3  10       11.88       14.27      1.69 o
   7   3  10       12.17       10.70      2.27 o
   8   3  10       32.05       35.15      2.59 o
 -12   4  10        5.73       18.99      4.24 o
 -11   4  10       60.41       59.71      2.69 o
 -10   4  10       42.18       42.28      2.44 o
  -9   4  10       32.97       25.08      2.16 o
  -8   4  10       27.68       18.04      1.80 o
  -7   4  10       80.40       60.64      1.77 o
  -6   4  10       21.33       21.96      1.37 o
  -5   4  10      112.65       83.70      3.02 o
  -4   4  10      903.64      942.93      5.08 o
  -3   4  10       71.83       53.78      1.84 o
  -2   4  10        0.25       -0.59      1.07 o
  -1   4  10       71.04       74.88      1.86 o
   0   4  10      103.91      106.03      2.00 o
   1   4  10      150.72      146.81      2.04 o
   2   4  10      160.89      148.45      3.28 o
   3   4  10       27.41       19.35      1.55 o
   4   4  10        7.50        4.28      1.59 o
   5   4  10        1.62        6.22      1.33 o
   6   4  10        0.51        0.80      1.47 o
   7   4  10        7.36        7.91      2.29 o
   8   4  10        7.81        6.37      4.46 o
 -11   5  10      111.48      110.06      4.00 o
 -10   5  10       10.27        6.15      2.86 o
  -9   5  10      105.54       99.54      3.30 o
  -8   5  10       43.83       56.27      2.76 o
  -7   5  10       40.54       52.72      1.69 o
  -6   5  10        5.62        4.92      1.54 o
  -5   5  10      289.20      287.41      2.05 o
  -4   5  10        0.27        1.31     23.31 o
  -3   5  10        2.43        9.83      4.21 o
  -2   5  10       47.05       39.93      2.01 o
  -1   5  10       13.20       12.81      1.36 o
   0   5  10      136.91      115.33      1.74 o
   1   5  10       28.62       30.98      2.22 o
   2   5  10      691.03      668.22      3.17 o
   3   5  10      177.72      162.01      2.60 o
   4   5  10      271.21      263.19      2.71 o
   5   5  10       50.76       48.83      1.90 o
   6   5  10       17.84       19.46      1.88 o
   7   5  10        5.83        6.33      3.26 o
   8   5  10       73.66       79.17      3.20 o
 -11   6  10       62.46       74.74     12.28 o
 -10   6  10       65.79       68.38      3.25 o
  -9   6  10       27.48       28.34      2.70 o
  -8   6  10       92.77       77.25      2.84 o
  -7   6  10       94.32       97.03      2.05 o
  -6   6  10      320.56      312.12      2.56 o
  -5   6  10       27.64       35.63      1.32 o
  -4   6  10      795.28      745.63     12.53 o
  -3   6  10        2.23        4.13      2.01 o
  -2   6  10      614.87      577.74     17.11 o
  -1   6  10      344.30      314.16      2.45 o
   0   6  10      392.93      371.98      4.08 o
   1   6  10      713.52      682.64      7.22 o
   2   6  10       12.45        4.92      1.16 o
   3   6  10      155.27      152.79      2.21 o
   4   6  10       32.75       31.07      2.01 o
   5   6  10       54.13       50.19      1.95 o
   6   6  10       64.82       58.13      2.13 o
   7   6  10        3.34        1.99      6.48 o
   8   6  10        3.52        7.75      2.53 o
 -11   7  10       24.09       30.74      3.41 o
 -10   7  10        2.04        1.57      2.13 o
  -9   7  10       28.83       26.57      2.91 o
  -8   7  10      140.19      141.06      3.47 o
  -7   7  10      192.73      184.81      2.82 o
  -6   7  10       22.88       28.95      2.26 o
  -5   7  10      565.84      551.31      3.84 o
  -4   7  10      211.54      202.12      4.88 o
  -3   7  10        0.50       -0.55      1.52 o
  -2   7  10      495.56      508.56      6.19 o
  -1   7  10      789.79      752.93      5.12 o
   0   7  10       50.61       45.63      1.84 o
   1   7  10       66.38       72.40      2.52 o
   2   7  10       11.53       10.05      1.44 o
   3   7  10        4.42        4.24      1.32 o
   4   7  10       34.67       35.31      1.72 o
   5   7  10        0.03       -0.01      0.48 o
   6   7  10       11.75       10.91      2.05 o
   7   7  10        1.65        4.77      4.83 o
 -11   8  10        2.02        4.04      2.77 o
 -10   8  10       10.34        9.34      4.43 o
  -9   8  10       40.72       47.68      3.18 o
  -8   8  10        0.00        3.82      2.03 o
  -7   8  10       20.17       18.63      1.95 o
  -6   8  10      355.25      351.01      5.41 o
  -5   8  10      235.09      228.01      2.90 o
  -4   8  10      301.15      301.73      3.90 o
  -3   8  10      108.76       98.00      2.35 o
  -2   8  10       93.42       86.33      2.38 o
  -1   8  10       31.23       30.66      2.15 o
   0   8  10       66.64       82.17      2.50 o
   1   8  10       20.59       23.22      2.35 o
   2   8  10       87.10       94.40      6.16 o
   3   8  10      111.88      114.73      2.53 o
   4   8  10       55.00       59.14      3.27 o
   5   8  10       21.74       23.78      1.88 o
   6   8  10        1.49        1.41      1.31 o
   7   8  10       24.82       26.14      3.36 o
 -10   9  10        9.74        4.10      4.64 o
  -9   9  10        5.48        7.22      2.64 o
  -8   9  10        3.36        4.01      1.69 o
  -7   9  10        0.18        0.23     16.57 o
  -6   9  10       22.97       22.47      2.35 o
  -5   9  10      116.11      110.82      2.97 o
  -4   9  10       17.08       22.37      2.29 o
  -3   9  10       42.45       34.57      2.07 o
  -2   9  10       18.91       25.02      3.06 o
  -1   9  10       59.33       75.47      2.47 o
   0   9  10      383.74      409.98     12.57 o
   1   9  10      115.88      100.93     20.92 o
   2   9  10       41.26       35.84      5.82 o
   3   9  10       36.71       38.38      3.32 o
   4   9  10       66.79       75.19      4.40 o
   6   9  10        0.14       -0.14      0.55 o
   7   9  10        3.04        7.20      4.66 o
 -10  10  10        6.18        6.27      3.86 o
  -9  10  10        9.03       20.48      6.86 o
  -8  10  10        0.54        0.79      4.25 o
  -7  10  10       12.81       15.27      2.80 o
  -6  10  10        6.54        9.95      1.80 o
  -5  10  10       11.22       12.92      3.19 o
  -4  10  10       56.43       49.81      2.34 o
  -3  10  10       11.88        6.31      2.30 o
  -2  10  10        4.91        6.27      3.16 o
  -1  10  10      149.69      138.68      4.14 o
   0  10  10       48.69       60.14      4.44 o
   1  10  10        0.28        4.07      2.81 o
   2  10  10        0.92        2.73      1.38 o
   3  10  10       10.80       16.86      2.99 o
   4  10  10        2.43        3.86      2.24 o
   5  10  10        1.21        3.02      2.42 o
   6  10  10        0.73        2.87      7.65 o
  -9  11  10       63.49       65.81      3.69 o
  -8  11  10       90.36       95.14      3.68 o
  -7  11  10        1.67        1.38      2.91 o
  -6  11  10       16.01       16.37      1.93 o
  -5  11  10       31.97       33.80      2.29 o
  -4  11  10        4.18        3.02      1.51 o
  -3  11  10       12.35        0.36      2.66 o
  -2  11  10       48.65       36.77      3.78 o
  -1  11  10       37.81       48.11      2.86 o
   0  11  10       34.10       43.46      8.37 o
   1  11  10       21.60       26.63      2.75 o
   2  11  10        8.85        6.66      3.36 o
   3  11  10       25.31       18.00      4.74 o
   4  11  10       13.13       16.92      3.39 o
   5  11  10       24.13       25.92      2.93 o
   6  11  10        2.28        1.19      2.62 o
  -9  12  10       57.76       62.06      3.94 o
  -8  12  10        1.04        8.63      2.52 o
  -7  12  10       63.57       57.69      2.84 o
  -6  12  10      144.94      151.92      4.01 o
  -5  12  10       43.70       41.16      2.26 o
  -4  12  10        7.59        6.79      2.67 o
  -3  12  10       70.98       57.34      4.23 o
  -2  12  10        0.17        6.63      1.62 o
  -1  12  10       94.41      101.59      2.61 o
   0  12  10       34.56       27.87      2.46 o
   1  12  10        0.48        2.67      2.26 o
   2  12  10       11.99        9.09      3.20 o
   4  12  10       72.35       77.71      6.88 o
   5  12  10       14.79       16.09      4.52 o
  -8  13  10       91.55      109.00      4.71 o
  -7  13  10       51.57       59.06      3.04 o
  -6  13  10        4.05        0.24      1.64 o
  -5  13  10       65.55       72.49      2.71 o
  -4  13  10       24.63       22.95      2.44 o
  -3  13  10        0.39        3.28      1.70 o
  -2  13  10      301.62      321.10      3.86 o
  -1  13  10      291.86      300.76      3.82 o
   1  13  10       62.16       61.18      3.28 o
   2  13  10       30.44       25.12      3.89 o
   5  13  10       11.47        5.70      4.34 o
  -7  14  10       75.20       93.53      4.16 o
  -6  14  10       34.65       35.02      3.73 o
  -5  14  10        0.28        2.98      1.91 o
  -4  14  10       11.99       14.27      2.51 o
  -3  14  10       12.92       16.75      2.12 o
  -2  14  10       90.25       93.13      2.76 o
  -1  14  10        3.83        5.02      2.69 o
   0  14  10       44.63       41.74      2.80 o
   1  14  10       54.57       54.74      3.15 o
   2  14  10        3.50       -0.57      0.81 o
   4  14  10       23.19       14.39      5.52 o
  -6  15  10        2.35        2.36      2.94 o
  -5  15  10       12.09        4.85      2.13 o
  -4  15  10        9.37       12.89      2.13 o
  -3  15  10       11.22       10.62      2.05 o
  -2  15  10        0.46        2.74      1.76 o
  -1  15  10        7.95        1.73      1.75 o
   0  15  10        0.20        3.76      3.41 o
   1  15  10        1.54        0.60      1.04 o
   2  15  10       23.52       17.37      3.37 o
   3  15  10       30.14       17.93      6.62 o
  -5  16  10        4.24        0.31      3.34 o
  -4  16  10        2.32        9.47      1.95 o
  -3  16  10        0.79        6.13      1.82 o
  -2  16  10       13.42        9.94      2.77 o
  -1  16  10       17.51       19.14      2.58 o
   0  16  10       27.35       26.53      2.87 o
   1  16  10        0.05        0.98     17.55 o
  -2  17  10        0.94        0.37      0.41 o
  -1  17  10        0.32       -0.79      5.56 o
 -12   1  11        0.92        0.91     40.20 o
 -11   1  11        1.73        3.75      2.72 o
 -10   1  11       44.04       32.03      3.24 o
  -9   1  11       47.02       31.26      2.84 o
  -8   1  11        6.22        3.36      2.50 o
  -7   1  11      102.01       89.06      2.48 o
  -6   1  11       39.68       42.41      1.61 o
  -5   1  11     1028.62     1061.76      6.60 o
  -4   1  11      824.11      822.96      4.12 o
  -3   1  11      196.99      186.05      1.95 o
  -2   1  11     1518.10     1465.64     12.74 o
  -1   1  11        6.79       13.30      0.79 o
   0   1  11      278.46      262.86      1.83 o
   1   1  11       71.61       66.16      1.33 o
   2   1  11      182.80      158.05      1.70 o
   3   1  11        2.96        5.83      1.24 o
   4   1  11        0.34        3.35      1.87 o
   5   1  11        0.40        0.56      1.24 o
   6   1  11        1.50        5.65      1.73 o
   7   1  11        0.02        6.42      1.62 o
   8   1  11        0.05       -0.65      1.12 o
 -12   2  11       11.50       14.67      3.48 o
 -11   2  11       14.30       14.46      2.93 o
 -10   2  11       97.79       91.64      3.75 o
  -9   2  11      159.61      169.36      8.07 o
  -8   2  11       30.67       35.12      2.14 o
  -7   2  11      143.05      122.04      2.50 o
  -6   2  11      374.40      374.10      3.46 o
  -5   2  11      117.57      131.31      1.72 o
  -4   2  11       53.87       62.29      1.55 o
  -3   2  11      209.07      180.08      1.98 o
  -2   2  11        0.99        1.22      0.62 o
  -1   2  11      105.28      111.92      2.01 o
   0   2  11       25.48       27.31      1.21 o
   1   2  11       26.56       18.34      1.32 o
   2   2  11        0.01        1.76      0.79 o
   3   2  11       86.96       96.85      1.84 o
   4   2  11      103.64       99.78      2.51 o
   5   2  11        6.05       12.73      1.76 o
   6   2  11      112.98      116.16      2.93 o
   7   2  11      121.31      128.23      2.77 o
   8   2  11        6.20        6.07      2.62 o
 -12   3  11       72.02       74.86      6.04 o
 -11   3  11       83.42       78.74      4.52 o
 -10   3  11       13.29       17.08      2.89 o
  -9   3  11       75.58       57.21      3.33 o
  -8   3  11       90.08       93.41      2.45 o
  -7   3  11        0.23        3.84      2.06 o
  -6   3  11      166.52      155.55      2.05 o
  -5   3  11      263.81      234.04      3.15 o
  -4   3  11      339.53      304.09      2.53 o
  -3   3  11      447.44      407.16      2.96 o
  -2   3  11        2.89       -0.26      1.39 o
  -1   3  11      860.79      781.53      5.03 o
   0   3  11      709.30      597.38      2.71 o
   1   3  11       79.55       92.30      2.26 o
   2   3  11      202.03      204.05      4.55 o
   3   3  11       19.32       19.81      2.35 o
   4   3  11      224.10      202.97      3.33 o
   5   3  11      115.21      117.25      3.44 o
   6   3  11       19.24       21.65      2.68 o
   7   3  11       54.44       64.85      2.85 o
   8   3  11       68.97       74.45      4.00 o
 -11   4  11        1.21        5.23      2.52 o
 -10   4  11       30.84       28.34      3.34 o
  -9   4  11       25.52       30.01      2.24 o
  -8   4  11        0.13        1.10      0.66 o
  -7   4  11      123.34      138.76      2.98 o
  -6   4  11      127.41      132.78      2.51 o
  -5   4  11       13.16       13.33      1.31 o
  -4   4  11        3.49        2.40      0.95 o
  -3   4  11     1228.85     1250.93      4.92 o
  -2   4  11      368.03      333.48      3.57 o
  -1   4  11        4.26        1.31      3.33 o
   0   4  11      238.76      236.85      2.43 o
   1   4  11      323.14      309.18      3.05 o
   2   4  11       41.71       46.39      1.94 o
   3   4  11      166.68      147.41      2.59 o
   4   4  11       11.15       14.20      1.63 o
   5   4  11       64.87       67.52      2.56 o
   6   4  11       57.75       56.27      2.33 o
   7   4  11       21.80       24.39      2.20 o
 -11   5  11       49.21       54.49      5.63 o
 -10   5  11       14.03        8.92      2.82 o
  -9   5  11       46.62       40.55      2.76 o
  -8   5  11       74.89       66.98      2.78 o
  -7   5  11       70.58       73.79      2.20 o
  -6   5  11        0.09        0.15      1.19 o
  -5   5  11       32.97       24.90      1.27 o
  -4   5  11      154.45      172.51      3.65 o
  -3   5  11       81.01       89.20      2.08 o
  -2   5  11       92.00       81.39      2.91 o
  -1   5  11        6.78        7.10      1.77 o
   0   5  11        2.47        3.25      1.58 o
   1   5  11        3.54        1.58      1.15 o
   2   5  11       32.30       26.33      1.72 o
   3   5  11       45.39       36.31      2.41 o
   4   5  11      122.57      137.27      2.36 o
   5   5  11      149.31      148.41      2.53 o
   6   5  11        8.92        5.82      2.74 o
   7   5  11       38.74       34.71      2.35 o
 -11   6  11        0.08        0.01      0.05 o
 -10   6  11        4.60        7.24      2.79 o
  -9   6  11        0.07        1.73      1.40 o
  -8   6  11        8.33       12.55      2.15 o
  -7   6  11       32.04       17.53      1.61 o
  -6   6  11       11.30        7.40      2.44 o
  -5   6  11       47.24       45.95      1.65 o
  -4   6  11       34.74       43.39      2.18 o
  -3   6  11     1168.94     1086.43     27.97 o
  -2   6  11      208.98      216.77      3.36 o
  -1   6  11       35.84       32.94      1.61 o
   0   6  11      134.20      114.60      2.15 o
   1   6  11        0.73        0.19      0.28 o
   2   6  11        0.01       -0.62      0.96 o
   3   6  11       10.16        8.64      2.07 o
   4   6  11       13.07       13.38      1.82 o
   5   6  11       12.98       15.53      1.81 o
   6   6  11        6.48        5.79      1.80 o
   7   6  11       13.77        8.37      2.97 o
 -11   7  11       34.16       28.32      3.85 o
 -10   7  11        5.12        1.74      6.05 o
  -9   7  11       51.58       47.64      3.07 o
  -8   7  11       73.08       70.99      3.07 o
  -7   7  11        0.02        2.95      1.27 o
  -6   7  11        0.15        4.74      1.30 o
  -5   7  11        3.52        5.71      3.56 o
  -4   7  11        0.00        5.45      1.21 o
  -3   7  11        0.29        2.61      1.43 o
  -2   7  11      116.32      114.06      2.82 o
  -1   7  11        2.64        3.54      1.88 o
   0   7  11        1.35        2.47      1.34 o
   1   7  11        0.67        1.19      1.22 o
   2   7  11        5.76        4.15      1.81 o
   3   7  11        0.11        0.49      0.56 o
   4   7  11        0.57       -0.30      1.31 o
   5   7  11       16.98       11.31      2.22 o
   6   7  11        0.00        0.13      0.60 o
   7   7  11        0.00        4.66      2.81 o
 -10   8  11       61.15       59.11      3.79 o
  -9   8  11       69.17       68.01      3.36 o
  -8   8  11        3.10        6.24      3.62 o
  -7   8  11       21.40       26.83      2.07 o
  -6   8  11      102.16      110.18      3.18 o
  -5   8  11      138.52      146.75      5.20 o
  -4   8  11      362.52      365.39      4.45 o
  -3   8  11       25.64       31.28      5.74 o
  -2   8  11       38.39       27.04      2.48 o
  -1   8  11       51.31       54.26      2.50 o
   0   8  11      319.04      273.22     34.53 o
   1   8  11        4.66       -0.12      0.21 o
   2   8  11        3.17        7.48      2.92 o
   3   8  11       15.39       15.75      2.08 o
   4   8  11        0.21        0.13      1.36 o
   5   8  11        1.48        0.18      0.69 o
   6   8  11        1.26        2.18      2.57 o
 -10   9  11        0.52        1.90      2.39 o
  -9   9  11       20.34       24.44      3.13 o
  -8   9  11      236.51      250.01      3.57 o
  -7   9  11      146.93      148.14      3.53 o
  -6   9  11        0.41        0.70      0.71 o
  -5   9  11      189.45      203.36      9.74 o
  -4   9  11       46.54       56.66      2.27 o
  -3   9  11      112.14      112.66      3.56 o
  -2   9  11       52.38       55.60      2.96 o
  -1   9  11       75.77       75.33      2.73 o
   0   9  11        2.08        4.52      1.09 o
   1   9  11       75.61       65.48      5.11 o
   2   9  11       61.46       60.71      2.60 o
   3   9  11        4.72        8.65      2.86 o
   4   9  11        0.07        1.06      3.28 o
   5   9  11        4.46        5.16      2.75 o
   6   9  11        0.21        3.81      2.20 o
 -10  10  11      113.83      121.13      4.61 o
  -9  10  11      125.42      126.69      4.38 o
  -8  10  11        0.65        2.21      1.48 o
  -7  10  11       49.34       42.41      3.08 o
  -6  10  11      210.32      208.96      3.13 o
  -5  10  11      116.28      128.50      3.37 o
  -4  10  11      505.35      495.30      6.54 o
  -3  10  11        0.24        1.31      5.73 o
  -2  10  11      102.53      102.32      3.05 o
  -1  10  11       18.55       20.90      2.20 o
   0  10  11       33.18       40.52      2.54 o
   1  10  11       11.13        9.34      2.16 o
   2  10  11        3.93        4.25      4.28 o
   3  10  11       27.33       32.18      2.87 o
   4  10  11       30.82       29.23      3.01 o
   5  10  11        5.63        4.44      4.26 o
   6  10  11       36.11       32.42      3.37 o
  -9  11  11       11.84       13.21      3.32 o
  -8  11  11      117.93      130.01      3.37 o
  -7  11  11       68.78       87.66      3.58 o
  -6  11  11       11.09       16.46      2.30 o
  -5  11  11       66.27       70.58      2.64 o
  -4  11  11       52.97       69.63      4.10 o
  -3  11  11       19.33       16.34      3.20 o
  -2  11  11       32.40       31.59      3.63 o
  -1  11  11      119.11      118.57      8.43 o
   0  11  11        0.72        5.30      2.25 o
   1  11  11      108.31      120.83      4.44 o
   2  11  11       34.89       33.06      2.80 o
   3  11  11        0.00        0.50      0.97 o
   4  11  11        0.17        5.17      3.50 o
  -8  12  11        9.83       13.04      2.78 o
  -7  12  11        0.66        0.55      2.14 o
  -6  12  11       18.07       18.96      2.60 o
  -5  12  11       26.03       20.38      2.42 o
  -4  12  11      229.78      232.63      4.15 o
  -3  12  11        8.97        8.26      3.03 o
  -2  12  11       99.31       88.51      2.81 o
  -1  12  11       29.41       27.30      2.57 o
   0  12  11       79.51       86.65      3.19 o
   1  12  11       10.71       13.71      2.50 o
   2  12  11        1.21        0.72      1.98 o
   3  12  11        1.61        2.40      4.66 o
   4  12  11        2.51        9.38      2.61 o
  -8  13  11        0.62        5.57      1.92 o
  -7  13  11        0.83        3.21      2.63 o
  -6  13  11        0.18       -0.57      5.09 o
  -5  13  11        6.58        5.39      3.03 o
  -4  13  11        2.50        2.81      2.12 o
  -3  13  11        5.24        8.62      2.59 o
  -2  13  11       77.04       64.73      2.86 o
  -1  13  11        6.57        0.51      3.02 o
   0  13  11       13.50       18.98      2.63 o
   1  13  11        7.65        6.35      2.64 o
   2  13  11        0.30        0.12      0.37 o
   3  13  11        1.40        4.02      3.52 o
   4  13  11        7.23       10.41      2.47 o
  -7  14  11       24.23       21.46      2.76 o
  -6  14  11        3.51        1.11      3.48 o
  -5  14  11       10.93       11.67      2.49 o
  -4  14  11       23.08       18.38      2.42 o
  -3  14  11      124.05      112.80      3.11 o
  -2  14  11        2.34        4.32      2.06 o
  -1  14  11        0.00        1.86      3.98 o
   0  14  11        8.12        8.42      2.68 o
   1  14  11        8.18       12.36      5.00 o
   2  14  11        8.96        5.71      3.31 o
   3  14  11       12.89       19.21      4.15 o
  -5  15  11        1.77        2.00      1.94 o
  -4  15  11        5.11        9.15      1.98 o
  -3  15  11        0.06        4.99      1.69 o
  -2  15  11       20.90       19.65      2.63 o
  -1  15  11        2.17        1.18      1.63 o
   0  15  11       11.18       11.83      3.11 o
   1  15  11       12.82        9.14      3.00 o
   2  15  11       40.62       37.64      4.69 o
  -4  16  11        5.16       13.39      3.81 o
  -3  16  11      160.60      144.62      8.81 o
  -2  16  11       19.63       19.24      3.79 o
  -1  16  11       16.10       15.01      2.52 o
   0  16  11       11.50        9.61      3.44 o
 -11   0  12        0.13       10.39      3.47 o
 -10   0  12       46.17       25.85      5.11 o
  -9   0  12      155.42      143.96      5.68 o
  -7   0  12      279.39      254.95      6.65 o
  -6   0  12      364.58      366.78      6.31 o
  -5   0  12      151.51      121.44      2.41 o
  -4   0  12      226.63      173.87      2.90 o
  -3   0  12     1399.85     1399.85     13.69 o
  -2   0  12       46.32       43.96      2.13 o
  -1   0  12      205.51      237.69      2.57 o
   0   0  12      130.20       75.51      2.05 o
   1   0  12        3.92        1.11      1.15 o
   2   0  12      103.59       89.05      2.14 o
   3   0  12       47.68       53.33      2.15 o
   4   0  12      117.19      113.88      2.43 o
   5   0  12      120.26      127.88      3.73 o
   6   0  12      151.30      164.66      4.13 o
   7   0  12      156.53      152.72      5.17 o
 -11   1  12      231.80      259.95      9.42 o
 -10   1  12       66.14       63.43      3.79 o
  -9   1  12        1.15        0.92      2.27 o
  -8   1  12       21.11       27.60      2.18 o
  -7   1  12       22.35       27.81      2.55 o
  -6   1  12       27.38       26.49      1.39 o
  -5   1  12      224.91      232.32      2.14 o
  -4   1  12        5.67        0.85      0.72 o
  -3   1  12       47.82       47.15      1.69 o
  -2   1  12      757.92      765.85      5.48 o
  -1   1  12      291.55      281.73      3.00 o
   0   1  12        0.76        0.48      0.57 o
   1   1  12       61.03       40.34      1.35 o
   2   1  12       32.08       34.42      1.33 o
   3   1  12       29.25       22.53      1.46 o
   4   1  12       14.75       24.07      2.62 o
   5   1  12      224.39      224.24      2.98 o
   6   1  12       41.42       44.40      2.37 o
   7   1  12        7.11        9.50      2.15 o
 -11   2  12        4.17       13.65      2.74 o
 -10   2  12        8.87       12.97      3.38 o
  -9   2  12       19.84       34.09      4.60 o
  -8   2  12        0.00        0.78      2.00 o
  -7   2  12       41.24       38.95      2.32 o
  -6   2  12        0.10       -0.29      0.48 o
  -5   2  12      181.23      150.21      1.91 o
  -4   2  12      142.45      158.01      2.09 o
  -3   2  12      331.63      335.95      2.71 o
  -2   2  12      229.07      197.57      3.14 o
  -1   2  12        0.14        1.86      0.63 o
   0   2  12        4.93        8.17      1.42 o
   1   2  12      183.75      155.90      1.71 o
   2   2  12        0.14        0.69      0.68 o
   3   2  12        3.81        5.38      1.41 o
   4   2  12      169.77      164.83      3.56 o
   5   2  12       35.57       41.40      2.10 o
   6   2  12       28.49       31.39      2.31 o
   7   2  12       29.63       27.99      2.79 o
 -11   3  12       20.02       24.29      5.64 o
 -10   3  12       31.00       37.27      5.77 o
  -9   3  12       31.22       23.64      3.25 o
  -8   3  12       20.26       22.19      2.08 o
  -7   3  12       13.83       21.27      2.01 o
  -6   3  12        6.27        3.46      2.28 o
  -5   3  12        7.40        8.41      1.83 o
  -4   3  12        1.56        2.72      1.35 o
  -3   3  12     1154.02     1084.90      6.20 o
  -2   3  12       12.31        2.22      1.55 o
  -1   3  12       68.11       79.03      1.55 o
   0   3  12        9.55        5.80      1.45 o
   1   3  12        0.84        0.68      0.54 o
   2   3  12        9.19       11.52      1.32 o
   3   3  12       10.75        6.30      1.43 o
   4   3  12       64.63       65.86      2.36 o
   5   3  12       92.36       91.33      2.85 o
   6   3  12       18.20       17.56      2.74 o
   7   3  12       51.26       54.30      2.89 o
 -11   4  12        3.20        8.79      5.09 o
 -10   4  12        9.61       13.00      3.74 o
  -9   4  12        0.62        3.54      2.92 o
  -8   4  12        0.28        3.39      1.77 o
  -7   4  12       49.20       36.05      3.22 o
  -6   4  12      399.34      355.83      3.51 o
  -5   4  12      250.99      265.94      2.49 o
  -4   4  12      177.35      147.08      1.88 o
  -3   4  12      209.05      225.69      3.05 o
  -1   4  12       16.84        8.13      1.59 o
   0   4  12      145.64      137.13      1.90 o
   1   4  12       19.38       18.04      1.23 o
   2   4  12       51.04       52.45      1.68 o
   3   4  12       87.16       83.84      2.06 o
   4   4  12       23.60       33.93      1.90 o
   5   4  12        0.00        0.53      1.69 o
   6   4  12        8.49        1.96      2.55 o
   7   4  12        0.08        5.25      2.54 o
 -11   5  12       13.96       14.46      4.15 o
  -9   5  12        8.47       12.63      4.65 o
  -8   5  12       55.25       53.55      3.21 o
  -7   5  12       48.49       37.88      2.07 o
  -6   5  12       30.35       26.90      2.10 o
  -5   5  12        0.03        0.33      0.54 o
  -4   5  12      152.81      145.66      2.40 o
  -3   5  12       22.30       27.90      1.99 o
  -2   5  12        1.40        3.06      2.09 o
  -1   5  12      239.29      235.23      3.49 o
   0   5  12       85.34       86.61      1.93 o
   1   5  12      321.10      321.70      3.38 o
   2   5  12       80.58       84.10      3.34 o
   3   5  12       18.00        9.80      1.61 o
   4   5  12      191.90      190.34      3.14 o
   5   5  12       43.39       47.64      2.25 o
   6   5  12        0.60        0.20      1.03 o
   7   5  12        9.25       11.03      2.47 o
 -11   6  12        0.52        6.44      4.19 o
 -10   6  12       98.02       94.45      5.54 o
  -9   6  12       88.39       91.59      5.51 o
  -8   6  12        0.88        7.64      3.04 o
  -7   6  12       39.48       43.71      1.99 o
  -6   6  12      116.85      135.99      4.91 o
  -5   6  12       56.53       63.39      4.73 o
  -4   6  12      302.11      304.88      3.55 o
  -3   6  12        9.59        8.96      2.11 o
  -2   6  12       52.29       51.07      2.44 o
  -1   6  12        0.22        1.08      2.33 o
   0   6  12      302.57      297.37      8.21 o
   1   6  12       67.06       66.04      2.29 o
   2   6  12        4.68        5.40      1.97 o
   3   6  12      129.07      121.25      2.70 o
   4   6  12        6.80        6.28      2.17 o
   5   6  12        2.52        0.34      0.89 o
   6   6  12       48.44       48.72      3.29 o
 -10   7  12       55.23       58.12      5.48 o
  -9   7  12       12.59       13.59      2.65 o
  -8   7  12      290.14      279.60      4.41 o
  -7   7  12      124.93      142.37      2.94 o
  -6   7  12       27.31       20.08      1.78 o
  -5   7  12      272.10      236.16     17.39 o
  -4   7  12      203.02      197.66      2.63 o
  -3   7  12       88.01       77.90      4.12 o
  -2   7  12        6.13        2.56      3.40 o
  -1   7  12        0.85        0.03      0.27 o
   0   7  12       11.06        5.32      1.52 o
   1   7  12      124.98      120.76      6.72 o
   2   7  12       60.65       56.85      2.41 o
   3   7  12        0.82        0.14      0.14 o
   4   7  12       60.90       57.58      2.66 o
   5   7  12        2.86        0.35      0.97 o
   6   7  12        8.07        9.63      2.96 o
 -10   8  12       48.72       49.54      3.86 o
  -9   8  12       79.79       59.40      3.35 o
  -8   8  12       50.91       53.47      3.20 o
  -7   8  12        0.01        3.80      3.33 o
  -6   8  12       93.00       74.42      4.09 o
  -5   8  12       17.18       23.51      2.99 o
  -4   8  12      323.87      319.95      6.12 o
  -3   8  12       36.37       35.63      2.60 o
  -2   8  12       26.01       24.72      2.47 o
  -1   8  12        0.86        1.86      3.48 o
   0   8  12       37.80       37.93      2.40 o
   1   8  12        2.17        2.16      1.87 o
   2   8  12        7.07        1.95      4.01 o
   3   8  12       56.01       64.04      2.87 o
   4   8  12        0.14       -0.14      2.63 o
   5   8  12        6.41        3.98      2.76 o
   6   8  12       28.79       26.51      2.59 o
 -10   9  12        0.91        0.34     13.15 o
  -9   9  12        7.01        7.78      2.81 o
  -8   9  12        0.53        4.48      2.87 o
  -7   9  12        7.66        3.85      4.58 o
  -6   9  12        3.85        5.73      2.48 o
  -5   9  12       61.34       58.48      4.09 o
  -4   9  12      111.98      118.66      3.36 o
  -3   9  12        1.71        0.03      0.08 o
  -2   9  12        4.74        3.92      2.44 o
  -1   9  12        4.05        5.79      2.03 o
   0   9  12        8.35       15.38      2.26 o
   1   9  12       11.66       11.23      2.55 o
   2   9  12        0.83        1.90      2.00 o
   3   9  12        8.23       10.74      2.66 o
   4   9  12        3.49        4.10      4.53 o
   5   9  12        0.48        2.42      4.16 o
  -9  10  12        0.54        5.00      3.33 o
  -8  10  12        9.77       13.01      3.04 o
  -7  10  12       15.62       10.96      3.09 o
  -5  10  12        4.25        4.94      2.68 o
  -4  10  12       53.50       55.57      2.98 o
  -3  10  12        6.82        8.10      2.48 o
  -2  10  12        5.72        4.46      2.52 o
  -1  10  12       12.74       15.62      2.33 o
   0  10  12        2.73        0.68      2.41 o
   1  10  12        4.71        5.34      1.80 o
   3  10  12        1.81        4.48      5.12 o
   4  10  12        7.11        8.75      3.09 o
   5  10  12        0.07       -0.27      1.35 o
  -8  11  12        6.12       11.07      2.34 o
  -7  11  12       26.47       23.54      3.51 o
  -6  11  12       16.08       14.87      2.12 o
  -5  11  12        5.02        8.13      2.43 o
  -4  11  12       73.14       86.68      3.68 o
  -3  11  12        0.46        2.25      3.62 o
  -2  11  12       89.28       91.68      3.36 o
  -1  11  12       16.53       17.68      2.68 o
   0  11  12       92.57       98.58      5.30 o
   1  11  12       54.53       61.21      3.18 o
   2  11  12       36.59       34.50      4.88 o
   3  11  12        8.06        9.04      2.75 o
   4  11  12        4.27        8.73      3.26 o
  -8  12  12       23.18       31.23      2.76 o
  -7  12  12       16.66       19.42      2.98 o
  -6  12  12       64.89       78.71      2.65 o
  -5  12  12       21.82       28.77      2.57 o
  -4  12  12        7.00        8.85      2.08 o
  -3  12  12       84.36       90.80      3.01 o
  -2  12  12        3.65        0.21      1.48 o
  -1  12  12       27.70       28.45      2.86 o
   0  12  12       64.06       66.58      3.19 o
   1  12  12        0.11        2.22      1.30 o
   2  12  12       26.50       26.17      4.73 o
   3  12  12       30.57       30.86      3.22 o
   4  12  12        3.21        5.57      3.43 o
  -7  13  12       41.26       34.93      3.23 o
  -6  13  12       15.12       14.11      3.61 o
  -5  13  12       37.70       31.87      2.71 o
  -4  13  12       38.66       41.30      3.06 o
  -3  13  12        4.71        5.55      1.92 o
  -2  13  12        2.54        1.34      4.52 o
  -1  13  12        3.04        4.09      3.01 o
   0  13  12        9.31        9.44      2.43 o
   1  13  12       34.23       45.72      3.47 o
   2  13  12       33.08       39.13      5.02 o
   3  13  12        0.55        3.07      2.12 o
  -6  14  12        1.41        2.43      3.26 o
  -5  14  12       12.10        7.37      2.69 o
  -4  14  12        0.01        1.51      1.97 o
  -3  14  12       31.74       39.44      2.89 o
  -2  14  12        4.42        7.11      2.58 o
  -1  14  12       33.87       38.80      3.22 o
   0  14  12      104.27      131.31      4.14 o
   1  14  12       10.31       15.31      2.99 o
   2  14  12        0.03        4.08      4.59 o
  -4  15  12       74.68       83.82      5.54 o
  -3  15  12       10.01       11.88      2.64 o
  -2  15  12        7.94        7.85      3.59 o
  -1  15  12       41.32       37.32      3.43 o
   0  15  12        0.00        0.49      1.59 o
 -11   1  13       66.97       67.85      4.36 o
 -10   1  13       29.17       31.84      3.70 o
  -9   1  13        2.54        0.78      1.16 o
  -8   1  13       61.91       53.65      2.53 o
  -7   1  13       51.63       45.12      2.46 o
  -6   1  13        0.03        4.51      1.90 o
  -5   1  13        0.15       -0.01      0.51 o
  -4   1  13      180.84      204.35      2.01 o
  -3   1  13      109.21      122.46      2.36 o
  -2   1  13        5.12        0.66      1.10 o
  -1   1  13        1.60       -0.36      1.05 o
   0   1  13       20.56       13.69      1.47 o
   1   1  13       26.77       34.51      1.37 o
   2   1  13       94.69       92.00      1.58 o
   3   1  13        2.43        1.45      1.48 o
   4   1  13        4.52        1.13      1.17 o
   5   1  13       46.03       50.60      2.38 o
   6   1  13       45.20       49.32      2.51 o
 -11   2  13       16.29       20.73      3.83 o
 -10   2  13        8.70       13.59      3.18 o
  -9   2  13       54.29       54.93      3.25 o
  -8   2  13        3.99        4.50      1.87 o
  -7   2  13      156.61      170.83      3.03 o
  -6   2  13      303.03      319.02      3.55 o
  -5   2  13        0.41        0.00      2.20 o
  -4   2  13      540.68      546.69      2.97 o
  -3   2  13      398.16      401.82      2.60 o
  -2   2  13       13.03       14.52      1.37 o
  -1   2  13       28.65       24.70      1.44 o
   0   2  13        0.20        0.20      0.55 o
   1   2  13        0.24        1.53      1.01 o
   2   2  13       11.80        9.65      1.52 o
   3   2  13        9.71       10.60      1.73 o
   4   2  13       23.86       20.98      2.50 o
   5   2  13        0.06        0.14      1.66 o
   6   2  13        9.74        7.67      2.43 o
 -11   3  13      122.00      136.66      6.43 o
 -10   3  13       14.47       18.42      4.66 o
  -9   3  13        3.59        5.54      2.75 o
  -8   3  13       60.94       62.20      2.50 o
  -7   3  13      140.88      162.52      3.59 o
  -6   3  13       37.94       49.13      2.27 o
  -5   3  13       48.72       50.45      1.56 o
  -4   3  13       71.36       75.83      1.66 o
  -3   3  13        0.37        0.89      0.71 o
  -2   3  13      546.20      518.84      3.28 o
  -1   3  13      209.38      198.80      2.10 o
   0   3  13       84.02       76.11      1.74 o
   1   3  13       48.09       49.03      1.70 o
   2   3  13       67.40       65.54      1.59 o
   3   3  13        0.03        0.39      0.66 o
   4   3  13      102.78      126.82      3.57 o
   5   3  13      177.86      192.97      3.49 o
   6   3  13        4.78        4.21      2.86 o
 -11   4  13        0.00        7.58      4.54 o
 -10   4  13       93.69       88.96      4.30 o
  -9   4  13       49.52       42.82      3.64 o
  -8   4  13        0.01        3.19      1.89 o
  -7   4  13        0.93        3.94      1.71 o
  -6   4  13       41.66       50.56      2.28 o
  -5   4  13        1.33        0.74      1.50 o
  -4   4  13        6.24        3.88      1.33 o
  -3   4  13       91.53       83.09      1.94 o
  -2   4  13      241.45      216.15      2.43 o
  -1   4  13       73.85       96.78      1.97 o
   0   4  13      250.97      284.98      4.36 o
   1   4  13      139.96      124.10      2.45 o
   2   4  13       19.35       18.48      1.89 o
   3   4  13      127.91      125.16      2.79 o
   4   4  13      146.78      161.99      4.16 o
   5   4  13       13.62       10.52      2.64 o
   6   4  13       67.67       67.19      3.08 o
 -10   5  13       11.58       12.39      4.20 o
  -9   5  13       10.33       10.36      4.05 o
  -8   5  13       18.72       24.03      4.48 o
  -7   5  13        0.00        3.55      1.70 o
  -6   5  13      130.35      156.50      2.81 o
  -5   5  13      237.68      240.27      2.90 o
  -4   5  13        0.19        1.06      1.04 o
  -3   5  13        8.46        4.10      3.11 o
  -2   5  13       10.92       13.99      2.22 o
  -1   5  13       80.41       79.57      2.34 o
   0   5  13        4.56        6.59      1.29 o
   1   5  13        6.74        6.37      1.47 o
   2   5  13       16.45       11.51      1.65 o
   3   5  13        1.51        4.12      1.24 o
   4   5  13        1.70        0.40      2.10 o
   5   5  13       42.94       40.46      2.67 o
   6   5  13        6.28        9.14      2.68 o
 -10   6  13       23.73       29.08      5.33 o
  -9   6  13       46.05       47.97      5.31 o
  -8   6  13       33.35       37.13      4.18 o
  -7   6  13        0.66        4.00      2.02 o
  -6   6  13       25.12       30.34      3.21 o
  -5   6  13        3.53        3.98      2.04 o
  -4   6  13       81.64       78.83      2.67 o
  -3   6  13        0.59        0.11      0.51 o
  -2   6  13       27.41       19.89      1.55 o
  -1   6  13       28.12       16.22      1.54 o
   0   6  13       31.22       37.48      2.21 o
   1   6  13       10.32       11.56      1.84 o
   2   6  13        3.49        1.83      1.63 o
   3   6  13        7.30        6.40      2.35 o
   4   6  13        2.83        5.35      1.54 o
   5   6  13       22.28       25.56      2.48 o
   6   6  13       11.45        9.81      4.05 o
 -10   7  13        1.11        0.19      0.95 o
  -9   7  13       40.31       43.31      4.78 o
  -8   7  13      101.40      110.10      5.64 o
  -7   7  13       18.91       18.80      2.33 o
  -6   7  13        4.71        7.55      1.78 o
  -5   7  13       14.27       17.62      2.35 o
  -4   7  13       18.00       22.41      4.09 o
  -3   7  13        4.17        1.17      2.04 o
  -2   7  13       21.20       15.38      2.09 o
  -1   7  13        2.01        1.35      1.51 o
   0   7  13        9.24       11.90      2.21 o
   1   7  13      104.25       94.49      2.67 o
   2   7  13        0.50        1.10      1.56 o
   3   7  13        4.22        4.89      1.52 o
   4   7  13       28.08       27.72      3.37 o
   5   7  13        0.13        0.05      0.16 o
  -9   8  13       11.01       14.09      4.65 o
  -8   8  13        7.79       10.94      3.79 o
  -7   8  13        4.04        7.03      3.04 o
  -6   8  13       49.53       54.46      4.72 o
  -5   8  13       13.28       20.68      3.61 o
  -4   8  13       15.15       10.52      2.17 o
  -3   8  13        5.70        7.70      2.40 o
  -2   8  13        5.74        4.93      2.40 o
  -1   8  13        0.88        1.14      2.07 o
   0   8  13      166.69      170.54     11.02 o
   1   8  13       60.22       66.58      3.09 o
   2   8  13       10.26       13.11      2.38 o
   3   8  13      200.56      210.60      3.53 o
   4   8  13        9.42        6.93      2.31 o
   5   8  13        0.07        2.84      4.18 o
  -9   9  13        0.52        7.18      3.59 o
  -8   9  13       68.94       61.21      5.26 o
  -7   9  13       27.47       26.90      3.65 o
  -6   9  13        0.00        1.56      4.70 o
  -4   9  13      176.30      163.06      3.07 o
  -3   9  13       30.91       32.58      2.65 o
  -2   9  13       36.22       36.09      2.76 o
  -1   9  13        8.58        9.33      2.42 o
   0   9  13        0.34        2.62      1.19 o
   1   9  13      266.79      291.02      6.69 o
   2   9  13       99.43      119.49      3.90 o
   3   9  13        7.55        6.82      3.08 o
   4   9  13       44.03       54.90      3.33 o
  -8  10  13       36.74       35.70      3.51 o
  -7  10  13       36.34       46.89      3.55 o
  -6  10  13      153.92      177.63      6.12 o
  -5  10  13       64.40       55.27      3.33 o
  -4  10  13       14.21       15.08      4.87 o
  -3  10  13       42.29       41.71      3.06 o
  -1  10  13       37.21       35.02      2.91 o
   0  10  13      171.32      178.55      8.46 o
   1  10  13        0.77        5.63      3.86 o
   2  10  13       34.43       31.77      3.24 o
   3  10  13       38.09       40.15      3.46 o
   4  10  13        1.72        5.16      2.63 o
  -8  11  13       21.17       19.21      4.26 o
  -7  11  13        5.91        3.60      7.44 o
  -6  11  13        0.10        2.68      4.46 o
  -5  11  13       26.78       20.49      3.31 o
  -4  11  13      127.03      142.54      4.00 o
  -3  11  13        5.48        3.73      2.32 o
  -2  11  13       17.10       17.86      2.98 o
  -1  11  13       44.31       43.71      5.57 o
   0  11  13       16.54       20.16      2.51 o
   1  11  13      128.54      126.87      5.66 o
   2  11  13       39.86       47.27      5.07 o
   3  11  13        8.95       15.67      3.70 o
  -7  12  13        0.77        4.80      3.11 o
  -6  12  13        7.78        7.03      2.67 o
  -5  12  13       14.80        8.08      3.38 o
  -4  12  13        2.92        3.40      2.61 o
  -3  12  13        0.77        3.23      2.25 o
  -2  12  13        1.54        0.29      1.11 o
  -1  12  13        0.50        1.82      2.02 o
   0  12  13       64.68       74.22      6.24 o
   1  12  13        8.84        9.30      4.08 o
   2  12  13        1.11        2.67      3.30 o
  -5  13  13        3.49        6.87      4.99 o
  -4  13  13        6.22        2.69      4.39 o
  -3  13  13        8.49        7.51      2.86 o
  -2  13  13        4.18        0.62      2.18 o
  -1  13  13        0.67        3.69      4.40 o
   0  13  13       33.65       37.18      3.39 o
   1  13  13        1.30        2.61      2.71 o
  -4  14  13        0.03        1.95      2.55 o
  -3  14  13        3.92        5.37      3.19 o
  -2  14  13       12.18       11.91      3.75 o
  -1  14  13       61.63       70.11      3.61 o
   0  14  13        1.36        1.20      1.71 o
 -10   0  14      150.58      165.89      6.93 o
  -9   0  14      203.68      237.34      4.42 o
  -8   0  14        4.21        8.66      2.70 o
  -7   0  14       27.50       16.35      3.12 o
  -6   0  14       17.83       17.09      1.96 o
  -5   0  14      139.76      128.05      2.61 o
  -4   0  14      528.32      522.82      5.44 o
  -3   0  14      358.18      331.27      4.28 o
  -2   0  14       32.95       23.12      2.83 o
  -1   0  14      131.13      135.18      3.22 o
   0   0  14      103.40      109.96      3.01 o
   1   0  14        2.21        0.00      0.60 o
   2   0  14        0.23        0.26      0.63 o
   3   0  14        7.16        9.61      2.28 o
   4   0  14      128.29      138.72      4.40 o
   5   0  14       12.60       16.99      3.17 o
 -10   1  14       24.15       29.43      4.67 o
  -9   1  14       18.47       14.50      2.37 o
  -8   1  14       54.42       46.15      2.26 o
  -7   1  14       76.08       81.89      2.32 o
  -6   1  14       26.04       28.27      1.68 o
  -5   1  14      104.23      105.51      1.74 o
  -4   1  14       34.29       32.22      1.44 o
  -3   1  14       67.40       67.57      1.76 o
  -2   1  14      269.89      275.08      4.11 o
  -1   1  14      208.66      213.03      2.74 o
   0   1  14      149.96      117.50      2.38 o
   1   1  14       15.85       21.17      1.55 o
   2   1  14       58.71       51.21      1.56 o
   3   1  14        0.04       -0.14      0.14 o
   4   1  14        0.74        3.64      2.36 o
   5   1  14       98.30      103.27      2.77 o
 -10   2  14       82.82       91.32      4.76 o
  -9   2  14       31.02       26.68      3.23 o
  -8   2  14        0.00        0.22      1.44 o
  -7   2  14       28.22       26.54      2.31 o
  -6   2  14        2.08       -0.68      1.01 o
  -5   2  14       10.25        8.27      1.55 o
  -4   2  14       32.75       30.12      1.60 o
  -3   2  14      191.84      194.72      2.24 o
  -2   2  14        2.12        1.68      3.02 o
  -1   2  14      156.24      142.40      2.32 o
   0   2  14       87.93       82.65      1.86 o
   1   2  14       19.46       19.11      2.13 o
   2   2  14        6.75        5.22      1.61 o
   3   2  14       53.23       49.02      1.70 o
   4   2  14       36.56       36.83      2.66 o
   5   2  14        7.69        6.70      2.63 o
 -10   3  14        4.57        0.19      7.01 o
  -9   3  14        0.03        2.87      3.04 o
  -8   3  14       17.39       19.29      2.40 o
  -7   3  14        9.45        5.20      1.75 o
  -6   3  14       26.81       20.84      2.20 o
  -5   3  14        0.16        0.92      0.64 o
  -4   3  14        1.64        0.58      0.49 o
  -3   3  14        0.47        0.23      0.74 o
  -2   3  14       22.82       14.45      2.09 o
  -1   3  14      133.51      113.63      2.30 o
   0   3  14        0.10        0.46      0.44 o
   1   3  14       65.91       53.55      1.96 o
   2   3  14        5.44        6.97      1.61 o
   3   3  14        4.53        7.87      2.04 o
   4   3  14        0.04        0.39      1.68 o
   5   3  14       17.57       15.94      3.23 o
 -10   4  14       15.50        9.80      3.93 o
  -9   4  14        0.00        0.52      1.73 o
  -8   4  14       41.85       49.15      2.50 o
  -7   4  14        2.73        3.65      1.74 o
  -6   4  14        0.13        2.00      0.86 o
  -5   4  14        0.09        0.50      0.59 o
  -4   4  14       33.74       31.43      1.53 o
  -3   4  14       15.17       15.23      1.72 o
  -2   4  14        2.03        2.24      1.58 o
  -1   4  14        6.77        7.70      1.59 o
   0   4  14       28.84       28.37      1.61 o
   1   4  14       47.01       40.68      1.73 o
   2   4  14       14.59       15.69      2.16 o
   3   4  14      114.27      122.54      2.75 o
   4   4  14       27.58       32.83      4.87 o
   5   4  14        8.33        6.00      3.44 o
 -10   5  14        0.27        1.88      1.76 o
  -9   5  14        3.22        2.34      4.88 o
  -8   5  14       71.14       67.62      5.16 o
  -7   5  14       26.02       23.20      2.77 o
  -6   5  14        1.97        2.74      2.60 o
  -5   5  14      111.14      115.77      3.32 o
  -4   5  14       89.54       83.45      2.28 o
  -3   5  14        0.06        0.76      1.34 o
  -2   5  14       29.78       33.37      1.64 o
  -1   5  14       27.45       27.43      1.77 o
   0   5  14       85.60       78.36      2.83 o
   1   5  14      128.68      124.79      2.48 o
   2   5  14       94.78      100.63      2.93 o
   3   5  14        3.31        0.79      1.78 o
   4   5  14       82.27       98.15      3.14 o
   5   5  14        0.04        1.37      1.25 o
  -9   6  14       46.21       38.93      5.54 o
  -8   6  14       43.63       36.62      4.88 o
  -7   6  14       12.15       11.90      2.51 o
  -6   6  14       15.81       15.83      2.35 o
  -5   6  14        0.68        3.15      1.97 o
  -4   6  14       23.38       31.53      1.99 o
  -3   6  14       21.52       26.32      2.36 o
  -2   6  14        5.40        1.15      1.14 o
  -1   6  14       78.28       82.79      3.06 o
   0   6  14      331.59      360.91      3.86 o
   1   6  14       66.30       70.83      2.06 o
   2   6  14       60.65       62.88      2.11 o
   3   6  14      212.93      220.97      2.76 o
   4   6  14       43.40       48.60      2.35 o
   5   6  14        0.97        6.51      1.63 o
  -9   7  14        1.55        4.86      4.85 o
  -8   7  14        9.46       20.03      4.10 o
  -7   7  14        0.14        7.12      2.51 o
  -6   7  14        1.04        7.47      2.21 o
  -5   7  14       17.91       23.72      2.45 o
  -4   7  14       20.14       31.85      4.77 o
  -3   7  14        6.92        4.31      1.86 o
  -2   7  14       65.50       59.82      2.98 o
  -1   7  14      112.51      114.30      4.46 o
   0   7  14       63.68       63.86      2.42 o
   1   7  14      132.19      129.78      3.04 o
   2   7  14      127.79      129.01      2.94 o
   3   7  14       34.69       43.26      2.43 o
   4   7  14       53.94       59.66      2.55 o
  -9   8  14        6.62       12.66      4.72 o
  -8   8  14       13.86       24.96      4.39 o
  -7   8  14       57.95       69.48      5.17 o
  -6   8  14      134.46      151.13      5.79 o
  -5   8  14       17.77       22.23      3.82 o
  -4   8  14      104.65      112.17      3.22 o
  -3   8  14       29.59       29.20      2.17 o
  -2   8  14        1.48        2.14      2.82 o
  -1   8  14        2.00        4.75      2.17 o
   0   8  14       93.12       96.06      4.88 o
   1   8  14       55.95       56.04      4.15 o
   2   8  14        0.07        6.18      3.63 o
   3   8  14        6.71        9.16      2.43 o
   4   8  14        0.01        5.91      1.82 o
  -8   9  14        4.15        6.79      3.67 o
  -7   9  14       91.26      100.61      5.55 o
  -6   9  14        4.81        4.38      2.90 o
  -4   9  14        0.25        3.57      4.16 o
  -3   9  14      133.47      152.26      2.95 o
  -2   9  14       56.17       54.20      3.05 o
  -1   9  14        3.40        2.06      3.10 o
   1   9  14       71.56       79.34      3.81 o
   2   9  14        4.84        0.11      4.55 o
   3   9  14        4.97        9.47      3.49 o
  -8  10  14        8.32       10.82      4.62 o
  -7  10  14        1.00        4.24      3.46 o
  -5  10  14        2.74        1.45      9.59 o
  -4  10  14        1.82        3.08      2.97 o
  -3  10  14        0.41        3.60      3.05 o
  -2  10  14        9.81        9.92      2.85 o
  -1  10  14       12.86       10.36      3.69 o
   0  10  14        0.01       -0.80      1.57 o
   1  10  14        3.11        3.58      3.16 o
   2  10  14        6.26        6.28      4.00 o
   3  10  14        0.03       -0.02      0.16 o
  -7  11  14       23.51       27.80      3.66 o
  -6  11  14        3.03        3.48      5.06 o
  -5  11  14       38.12       23.67      4.61 o
  -4  11  14        2.41        4.39      3.37 o
  -3  11  14        2.53        1.31      3.06 o
  -2  11  14       30.56       24.93      3.43 o
   0  11  14       48.86       44.21      4.67 o
   1  11  14       33.59       36.41      5.02 o
   2  11  14        7.97        6.04      3.69 o
  -6  12  14       49.76       41.20      5.38 o
  -5  12  14        4.83        3.64      8.62 o
  -4  12  14        1.63        1.69     31.55 o
  -3  12  14       40.09       43.99      3.43 o
  -2  12  14        0.64       -0.12      0.77 o
  -1  12  14       35.57       30.79      3.27 o
   0  12  14       13.92       17.13      3.79 o
   1  12  14       11.72       18.97      4.76 o
  -4  13  14        2.92        0.94      3.30 o
  -3  13  14        0.86        0.36      1.10 o
  -2  13  14       54.43       46.58      3.82 o
  -1  13  14       10.52        7.78      2.97 o
 -10   1  15        6.77       15.62      6.27 o
  -9   1  15        0.93        0.91      1.71 o
  -8   1  15       17.83       15.44      2.27 o
  -7   1  15        8.80       10.68      2.43 o
  -6   1  15       26.92       21.00      1.79 o
  -5   1  15       49.98       45.91      1.58 o
  -4   1  15        9.42        5.98      1.94 o
  -3   1  15       18.80       18.41      1.90 o
  -2   1  15       16.56        9.52      2.27 o
  -1   1  15        0.01        1.07      1.56 o
   0   1  15        2.80        2.68      3.47 o
   1   1  15        5.13        3.49      2.61 o
   2   1  15       48.36       52.24      1.93 o
   3   1  15       52.62       52.37      2.08 o
 -10   2  15       39.36       34.45      3.92 o
  -9   2  15       65.89       68.08      3.50 o
  -8   2  15       10.11        9.51      2.32 o
  -7   2  15        3.04        1.82      1.71 o
  -6   2  15       27.06       26.79      1.98 o
  -5   2  15        4.22        6.26      1.69 o
  -4   2  15      101.56      108.72      2.06 o
  -3   2  15      206.81      241.67      3.22 o
  -2   2  15       26.04       31.82      2.02 o
  -1   2  15       56.74       60.78      2.20 o
   0   2  15      193.53      197.70      2.85 o
   1   2  15       43.15       41.42      2.16 o
   2   2  15        1.94        0.60      1.34 o
   3   2  15       27.65       22.98      2.32 o
   4   2  15       17.51       13.40      2.61 o
  -9   3  15        2.12        4.25      3.58 o
  -8   3  15       13.99       15.43      2.42 o
  -7   3  15        6.74        9.91      1.92 o
  -6   3  15       58.28       63.03      2.48 o
  -5   3  15      157.54      173.44      2.20 o
  -4   3  15      106.89      125.45      4.07 o
  -3   3  15       71.16       72.06      2.69 o
  -2   3  15      291.29      325.55      3.64 o
  -1   3  15      254.68      277.02      3.08 o
   0   3  15        0.56        4.89      1.85 o
   1   3  15      144.64      158.75      2.38 o
   2   3  15      129.91      128.47      2.76 o
   3   3  15       27.76       34.02      2.60 o
   4   3  15        2.44        5.47      3.64 o
  -9   4  15       49.90       51.61      4.14 o
  -8   4  15        2.79        6.26      1.85 o
  -7   4  15        0.28        3.95      1.46 o
  -6   4  15       68.52       78.46      2.50 o
  -5   4  15       14.16       22.14      5.10 o
  -4   4  15       64.94       59.49      2.81 o
  -3   4  15      183.88      183.56      4.39 o
  -2   4  15        0.02       -0.08      0.18 o
  -1   4  15       48.09       50.86      2.17 o
   0   4  15      153.37      148.02      2.87 o
   1   4  15       84.13       90.26      2.14 o
   2   4  15        5.96        5.78      2.52 o
   3   4  15      122.45      143.42      2.77 o
   4   4  15       41.63       39.69      2.85 o
  -8   5  15        4.87        7.18      3.12 o
  -7   5  15        7.07       14.54      2.76 o
  -6   5  15        7.01       11.27      2.70 o
  -5   5  15        0.38        1.10      1.88 o
  -4   5  15       70.81       76.19      2.43 o
  -3   5  15       16.95       21.31      1.90 o
  -2   5  15      159.77      167.68      3.07 o
  -1   5  15      281.56      275.52      3.15 o
   0   5  15       63.39       72.42      2.08 o
   1   5  15       32.79       33.00      2.35 o
   2   5  15      104.34      111.86      2.73 o
   3   5  15        0.17        2.06      4.01 o
   4   5  15       41.36       44.43      2.94 o
  -9   6  15        1.83       -0.49      1.63 o
  -8   6  15       10.25        7.93      4.56 o
  -7   6  15        0.35        4.09      1.71 o
  -6   6  15        0.88        3.55      2.03 o
  -5   6  15       15.26       15.57      2.70 o
  -4   6  15       11.42       17.39      2.95 o
  -3   6  15       50.39       62.57      2.03 o
  -2   6  15        5.96        4.62      2.40 o
  -1   6  15        4.65       12.06      5.23 o
   0   6  15       79.07       82.88      2.44 o
   1   6  15       26.50       29.83      2.35 o
   2   6  15        4.72        8.70      2.09 o
   3   6  15        0.72        2.63      1.82 o
  -8   7  15       10.97        5.74      4.56 o
  -7   7  15       60.26       67.06      4.46 o
  -6   7  15        4.51        8.40      2.18 o
  -5   7  15       15.88       27.29      4.48 o
  -4   7  15        5.97        5.17      1.74 o
  -3   7  15       50.49       38.15      2.58 o
  -2   7  15        2.90        0.80     14.51 o
  -1   7  15       20.34       20.81      4.22 o
   0   7  15       18.79       16.82      2.36 o
   1   7  15       13.52        8.51      2.09 o
   2   7  15       76.73       85.40      2.70 o
   3   7  15       16.21       29.76      3.26 o
  -8   8  15        4.39        8.59      3.74 o
  -7   8  15      139.28      171.52      6.56 o
  -6   8  15        2.61        6.00      3.57 o
  -5   8  15        4.43        5.58      3.71 o
  -3   8  15       15.70       12.25      2.74 o
  -2   8  15       11.34       11.73      2.94 o
  -1   8  15        1.99       -0.29      3.18 o
   0   8  15       26.19       21.54      2.82 o
   1   8  15        6.00        4.29      1.86 o
   2   8  15        9.66       11.92      2.42 o
   3   8  15       27.23       26.72      3.19 o
  -7   9  15       13.35       16.16      3.88 o
  -6   9  15       14.81       11.29      4.87 o
  -5   9  15       57.95       46.78      4.18 o
  -4   9  15        3.31        1.93      5.11 o
  -3   9  15        0.04        1.05      1.23 o
  -2   9  15       40.62       36.72      2.67 o
  -1   9  15       29.41       28.51      3.68 o
   0   9  15        2.35        4.47      5.45 o
   1   9  15       37.08       36.54      7.46 o
   2   9  15       15.42        5.44      2.91 o
  -6  10  15       46.53       54.62      3.69 o
  -5  10  15        7.55        7.77      4.47 o
  -4  10  15       82.34       97.21      5.33 o
  -3  10  15      103.84      114.72      3.03 o
  -2  10  15       24.53       27.20      3.08 o
  -1  10  15       56.41       54.75      5.28 o
   0  10  15       98.05      115.01      6.00 o
   1  10  15       45.17       44.41      3.70 o
  -5  11  15       29.06       39.20      5.58 o
  -4  11  15        0.01        1.93      1.89 o
  -3  11  15        8.88       12.20      3.41 o
  -2  11  15       32.68       29.60      3.56 o
  -1  11  15        1.76        4.47      3.65 o
   0  11  15        0.35        5.30      4.04 o
  -3  12  15        7.75       11.52      3.21 o
  -2  12  15        6.46        1.75     16.23 o
  -9   0  16       52.31       57.59      3.83 o
  -8   0  16       48.97       47.93      3.67 o
  -7   0  16        0.24       -0.01      0.34 o
  -6   0  16       86.38       78.79      3.37 o
  -5   0  16        3.96        0.89     15.47 o
  -4   0  16       64.09       52.22      3.15 o
  -3   0  16      569.43      612.66      5.96 o
  -1   0  16      112.39      116.12      8.60 o
   0   0  16       74.97       56.59      3.42 o
   1   0  16      280.24      299.38      9.88 o
   2   0  16       92.87      114.97      3.75 o
  -9   1  16        7.31        6.85      2.12 o
  -8   1  16       25.75       25.43      2.68 o
  -7   1  16        2.72        0.77      1.24 o
  -6   1  16        0.08        0.17      0.82 o
  -5   1  16       36.11       33.76      1.79 o
  -4   1  16      125.31      126.83      3.12 o
  -3   1  16        3.68        9.71      1.81 o
  -2   1  16      206.85      207.17      4.11 o
  -1   1  16      106.17      102.04      2.46 o
   0   1  16        6.27        0.95      1.54 o
   1   1  16       43.55       59.06      2.40 o
   2   1  16      123.94      141.84      2.80 o
   3   1  16       38.81       33.59      2.36 o
  -9   2  16       49.85       51.75      3.70 o
  -8   2  16        7.42        8.29      2.49 o
  -7   2  16        5.59        6.27      2.46 o
  -6   2  16       53.77       54.63      2.54 o
  -5   2  16        0.02        2.45      2.33 o
  -4   2  16        6.00        6.62      3.75 o
  -3   2  16      231.88      250.66      3.10 o
  -2   2  16       24.97       25.92      2.33 o
  -1   2  16       18.29       18.52      2.20 o
   0   2  16       65.29       65.55      2.41 o
   1   2  16       97.04      124.33      2.70 o
   2   2  16       12.51       20.47      3.64 o
   3   2  16       20.39       22.91      2.62 o
  -9   3  16        6.11        3.38      3.47 o
  -8   3  16        0.25        0.54      1.75 o
  -7   3  16        8.88       12.78      2.34 o
  -6   3  16       10.15       10.92      2.04 o
  -5   3  16       12.94       14.63      1.98 o
  -4   3  16        2.70        4.91      3.81 o
  -3   3  16        8.56       11.98      3.05 o
  -2   3  16       68.83       65.01      2.38 o
  -1   3  16       47.33       48.15      2.33 o
   0   3  16       18.59       22.93      2.68 o
   1   3  16        0.07        1.50      1.90 o
   2   3  16        2.09        1.65      1.57 o
   3   3  16        1.69        1.27      1.58 o
  -8   4  16       10.58        9.68      2.70 o
  -7   4  16      183.83      198.87      3.49 o
  -6   4  16       42.88       58.71     11.68 o
  -5   4  16        0.07        3.38      1.70 o
  -4   4  16      118.37      125.26      3.39 o
  -3   4  16        5.35        4.02      2.57 o
  -2   4  16        2.17        4.49      2.71 o
  -1   4  16        3.85        7.81      2.95 o
   0   4  16       34.21       49.26      2.87 o
   1   4  16        0.90        8.16      2.05 o
   2   4  16        5.70        6.60      2.22 o
   3   4  16        8.45       12.56      2.03 o
  -8   5  16        7.31        4.25      3.35 o
  -7   5  16        2.53        7.89      2.64 o
  -6   5  16       50.93       49.67      3.43 o
  -5   5  16       77.88       76.95      3.27 o
  -4   5  16        0.46        5.60      2.22 o
  -3   5  16       10.50        6.73      1.83 o
  -2   5  16       18.44       20.81      2.18 o
  -1   5  16       47.01       48.92      2.22 o
   0   5  16        3.71        3.02      2.13 o
   1   5  16       64.71       73.70      3.48 o
   2   5  16       57.48       65.26      2.62 o
  -7   6  16       83.82       93.99      3.62 o
  -6   6  16       27.53       32.22      3.11 o
  -5   6  16       28.09       40.13      9.89 o
  -4   6  16       30.87       31.19      2.32 o
  -3   6  16       20.02       25.34      3.54 o
  -2   6  16      122.71      136.26      4.00 o
  -1   6  16        7.66       17.48      2.59 o
   0   6  16      175.81      189.70      5.19 o
   1   6  16       70.15       66.36      2.63 o
   2   6  16        1.69        1.58      1.67 o
  -7   7  16       33.68       47.89      3.78 o
  -6   7  16       13.16       13.26      3.86 o
  -5   7  16       68.50       88.33      7.53 o
  -4   7  16       16.67       26.30      2.88 o
  -3   7  16        9.03       10.07      4.11 o
  -2   7  16       97.32       98.41      4.97 o
  -1   7  16      132.94      154.33      8.69 o
   0   7  16       24.38       33.08      3.30 o
   1   7  16       39.01       35.49      2.62 o
   2   7  16       45.20       49.62      3.00 o
  -7   8  16       23.03       18.76      4.26 o
  -6   8  16       13.64       13.45      4.86 o
  -5   8  16        4.02        4.96      2.31 o
  -4   8  16      115.85      114.98      3.85 o
  -3   8  16       33.80       38.77      3.06 o
  -1   8  16       20.71       18.83      4.15 o
   0   8  16       47.14       53.84      5.23 o
   1   8  16        7.87        0.10      1.89 o
  -6   9  16        2.73        1.88      3.10 o
  -5   9  16       15.23       14.98      3.36 o
  -4   9  16        0.51        9.24      2.64 o
  -3   9  16        5.32        6.30      4.66 o
  -1   9  16        2.46        1.14     10.37 o
   0   9  16       40.75       38.09      2.91 o
  -4  10  16        0.49        4.57      3.34 o
  -3  10  16       24.60       22.64      3.38 o
  -2  10  16        3.53       -0.28      0.73 o
  -1  10  16       10.50       12.27      3.53 o
  -8   1  17       45.25       47.03      2.67 o
  -7   1  17       23.40       21.13      2.43 o
  -6   1  17        1.16        0.78      1.95 o
  -5   1  17       60.40       56.06      2.26 o
  -4   1  17       68.27       69.05      2.34 o
  -3   1  17        4.92        9.75      2.03 o
  -2   1  17       39.32       31.63      2.84 o
  -1   1  17       25.10       24.91      3.01 o
   0   1  17        0.01        3.96      2.16 o
   1   1  17        0.66       12.29      2.09 o
   2   1  17        4.98        6.62      1.95 o
  -8   2  17        4.71        4.62      1.98 o
  -7   2  17       38.85       41.37      2.48 o
  -6   2  17       37.83       38.18      3.16 o
  -5   2  17        1.40        1.14      1.97 o
  -4   2  17       30.06       24.20      2.19 o
  -3   2  17       40.69       42.76      2.30 o
  -2   2  17        1.27        0.34      1.25 o
  -1   2  17       39.47       41.72      2.50 o
   0   2  17       55.44       62.50      2.46 o
   1   2  17      179.55      221.23      3.24 o
   2   2  17       33.50       33.48      2.33 o
  -8   3  17       78.95       80.27      3.95 o
  -7   3  17       13.89       15.59      2.87 o
  -6   3  17        1.69        1.19      2.25 o
  -5   3  17       81.09       87.62      2.89 o
  -4   3  17       38.32       41.42      2.53 o
  -3   3  17        1.16        0.23      2.24 o
  -2   3  17       54.50       59.30      2.49 o
  -1   3  17       38.97       39.52      2.51 o
   0   3  17       50.52       56.75      2.55 o
   1   3  17        0.38        7.75      2.24 o
   2   3  17       49.37       51.04      7.07 o
  -7   4  17       20.79       23.45      3.30 o
  -6   4  17       79.53       85.51      5.86 o
  -5   4  17       14.07       21.07      3.04 o
  -4   4  17        5.93        6.46      1.94 o
  -3   4  17      185.10      192.69      4.93 o
  -2   4  17       87.03       94.92      3.34 o
  -1   4  17       16.93       26.07      3.45 o
   0   4  17       55.64       55.70      3.26 o
   1   4  17       76.54       74.54      3.30 o
  -7   5  17        0.03        2.90      5.77 o
  -6   5  17        2.05        7.53      3.06 o
  -5   5  17        0.85        2.02      2.83 o
  -4   5  17        2.54        0.81      3.08 o
  -3   5  17        3.92       14.12      2.05 o
  -2   5  17       75.79       78.81      2.93 o
  -1   5  17       89.64       99.67      3.77 o
   0   5  17       12.08       19.50      5.96 o
   1   5  17       24.85       24.02      2.73 o
  -6   6  17        1.01        4.27      2.60 o
  -5   6  17        0.80        6.48      2.60 o
  -4   6  17        2.75        7.24      3.09 o
  -3   6  17       23.02       29.13      4.80 o
  -2   6  17        1.14       10.56      2.30 o
  -1   6  17        0.03        1.56      1.71 o
   0   6  17       24.26       30.98      3.41 o
  -6   7  17       14.78       22.64      3.81 o
  -5   7  17        0.09        3.86      4.47 o
  -3   7  17        6.05        5.73      3.77 o
  -2   7  17        2.85        8.96      4.26 o
  -1   7  17       34.96       37.68      5.25 o
   0   7  17        2.17        0.13      1.75 o
  -3   8  17       36.40       33.11      4.56 o
  -2   8  17       45.12       47.29      4.89 o
  -6   0  18       88.54      105.70      5.41 o
  -5   0  18       48.18       58.32      4.13 o
  -4   0  18        0.21        2.92      2.52 o
  -3   0  18       54.48       50.35      7.27 o
  -2   0  18        0.81        6.10      2.50 o
  -1   0  18       83.46       85.04      6.44 o
   0   0  18        1.98        1.28      3.05 o
  -6   1  18        1.06        4.73      2.71 o
  -5   1  18       65.14       69.75      2.42 o
  -4   1  18       11.46        5.96      2.31 o
  -3   1  18        0.80        1.18      2.47 o
  -2   1  18       71.59       83.62      2.63 o
  -1   1  18       51.83       64.48      2.70 o
   0   1  18        3.16        3.68      1.92 o
  -6   2  18        2.55        5.82      3.21 o
  -5   2  18        0.41        1.91      1.23 o
  -4   2  18        0.31        1.95      1.75 o
  -3   2  18       23.90       33.41      2.15 o
  -2   2  18       10.33        2.41      3.86 o
  -1   2  18       20.19       29.00      2.35 o
   0   2  18       12.18       14.48      3.29 o
  -6   3  18       34.37       34.32      4.80 o
  -5   3  18       21.34       23.74      2.46 o
  -4   3  18        0.04        3.78      2.86 o
  -3   3  18       32.82       36.87      2.53 o
  -2   3  18        6.65        2.10      1.18 o
  -1   3  18        6.19        7.01      2.09 o
  -5   4  18        2.17        1.67      1.82 o
  -4   4  18        3.87        1.83      2.29 o
  -3   4  18        3.56        5.57      2.24 o
  -2   4  18        0.01        1.69      1.76 o
  -1   4  18        7.99       12.75      3.19 o
  -5   5  18        8.98        5.13      4.68 o
  -4   5  18       40.44       41.78      5.02 o
  -3   5  18        4.66       11.50      2.41 o
  -2   5  18       21.57       18.56      2.13 o
 
